# Supplementary material for: miR-21 Expression Determines the Early Vaccine Immunity Induced by LdCen−/− Immunization
Source: Front Immunol. 2019 Sep 24;10:2273. doi: 10.3389/fimmu.2019.02273 (PMC6769120; doi:10.3389/fimmu.2019.02273)
Supplement: Supplementary Table 1 — Enrichment of microRNAs and non-coding RNAs in Leishmania infected human macrophages. Human macrophages from four independent blood donors were infected with stationary phase LdWT or LdCen−/− parasite cultures. RNA was isolated from the infected macrophages 24 h post infection and subjected to small RNAseq reaction. Identities of the small RNAs enriched in uninfected control relative to LdCen−/− infection (Up UI vs. Cen tab in the excel sheets), and those enriched in LdWT infected macrophages relative to LdCen−/− infection (Up WT vs. Centrin tab in the excel sheets) are shown. [file Table_1.XLSX]

## Sheet: Quantificationa All
Gene ID	D1_Cen	D2_Cen	D3_Cen	D4_Cen	D1_UI	D2_UI	D3_UI	D4_UI	D1_WT	D2_WT	D3_WT	D4_WT	Accession	Entrez ID	Ensembl ID	Gene Type	DB Refs
ENSG00000212216	0	0	0	0	0	0	0	0	0	0	0	0	U6		ENSG00000212216	snRNA	RFAM:RF00026
ENSG00000239547	0	0	0	0	0	0	0	0	0	0	0	0	AC005399.1		ENSG00000239547	scRNA_pseudogene	RFAM:RF00017
ENSG00000251737	0	0	0	0	0	0	0	0	0	0	0	0	snoU13		ENSG00000251737	snoRNA	RFAM:RF01210
MI0014246	0	0	0	0	0	0	0	0	0	0	0	0	hsa-mir-3198-1	100423025		miRNA	miRBase:MI0014246
MI0003663	0	0	0	0	0	0	0	0	0	0	0	0	hsa-mir-648	693233	ENSG00000207780	miRNA	miRBase:MI0003663
ENSG00000206739	0	0	0	0	0	0	0	0	0	0	0	0	Y_RNA		ENSG00000206739	scRNA	RFAM:RF00019
ENSG00000251940	0	0	0	0	0	0	0	0	0	0	0	0	SNORA15		ENSG00000251940	snoRNA	RFAM:RF00398
ENSG00000244296	0	0	0	0	0	0	0	0	0	0	0	0	AC000092.1		ENSG00000244296	scRNA_pseudogene	RFAM:RF00017
MI0017402	0	0	0	0	0	0	0	0	0	0	0	0	hsa-mir-4761	100616414		miRNA	miRBase:MI0017402
MI0000482	-0.169202	-1.11707	-1.11707	0.438691	4.06772	0.169202	0.694339	-1.11707	1.72614	-0.474227	1.69375	-0.775311	hsa-mir-185	406961	ENSG00000208023	miRNA	miRBase:MI0000482
MI0016008	0	0	0	0	0	0	0	0	0	0	0	0	hsa-mir-3618	100500860		miRNA	miRBase:MI0016008
MI0006443	0	0	0	0	0	0	0	0	0	0.642838	0.225851	0	hsa-mir-1306	100302197	ENSG00000221366	miRNA	miRBase:MI0006443
ENSG00000240816	0	0	0	0	0	0	0	0	0	0	0	0	AC006547.1		ENSG00000240816	snoRNA_pseudogene	RFAM:RF00012
MI0006348	0	0	0	0	0	0	0	0	0	0	0	0	hsa-mir-1286	100302118	ENSG00000221039	miRNA	miRBase:MI0006348
ENSG00000251820	0	0	0	0	0	0	0	0	0	0	0	0	snoU13		ENSG00000251820	snoRNA	RFAM:RF01210
ENSG00000252571	0	0	0	0	0	0	0	0	0	0	0	0	SCARNA17		ENSG00000252571	snoRNA	RFAM:RF00492
ENSG00000252024	0	0	0	0	0	0	0	0	0	0	0	0	SCARNA18		ENSG00000252024	snoRNA	RFAM:RF00283
ENSG00000199876	0	0	0	0	0	0	0	0	0	0	0	0	7SK		ENSG00000199876	snRNA	RFAM:RF00100
ENSG00000243699	0	0	0	0	0	0	0	0	0	0	0	0	AC023490.1		ENSG00000243699	scRNA_pseudogene
ENSG00000207343	0	0	0	0	0	0	0	0	0	0	0	0	U6		ENSG00000207343	snRNA	RFAM:RF00026
ENSG00000206673	0	0	0	0	0	0	0	0	0	0	0	0	Y_RNA		ENSG00000206673	scRNA	RFAM:RF00019
ENSG00000201916	0	0	0	0	0	0	0.226442	0	0	0	0	0	Y_RNA		ENSG00000201916	scRNA	RFAM:RF00019
ENSG00000242876	0	0	0	0	0	0	0	0	0	0	0	0	AC007731.1		ENSG00000242876	scRNA_pseudogene	RFAM:RF00017
ENSG00000239266	0	0	0	0	0	0	0	0	0	0	0	0	AC002470.1		ENSG00000239266	snoRNA_pseudogene	RFAM:RF00012
MI0003664	0	0	0	0	0	0	0	0	0	0	0	0	hsa-mir-649	693234	ENSG00000207575	miRNA	miRBase:MI0003664
ENSG00000239294	0	0	0	0	0	0	0	0	0	0	0	0	AP000552.2		ENSG00000239294	scRNA_pseudogene
ENSG00000200057	0	0	0	0.555756	0	1.28627	0	0	0	0	0	0	7SK		ENSG00000200057	snRNA	RFAM:RF00100
ENSG00000252314	0	0	0	0	0	0	0	0	0	0	0	0	SCARNA18		ENSG00000252314	snoRNA	RFAM:RF00283
ENSG00000252020	0	0	0	0	0	0	0	0	0	0	0	0	SCARNA17		ENSG00000252020	snoRNA	RFAM:RF00492
ENSG00000252402	0	0	0	0	0	0	0	0	0	0	0	0	snoU13		ENSG00000252402	snoRNA	RFAM:RF01210
ENSG00000252799	0	0	0	0	0	0	0	0	0	0	0	0	snoU13		ENSG00000252799	snoRNA	RFAM:RF01210
ENSG00000252143	0	0	0	0	0	0	0	0	0	0	0	0	SCARNA17		ENSG00000252143	snoRNA	RFAM:RF00492
ENSG00000252605	0	0	0	0	0	0	0	0	0	0	0	0	SCARNA18		ENSG00000252605	snoRNA	RFAM:RF00283
ENSG00000222352	0	0	0	0	0	0	0	0	0	0	0	0	7SK		ENSG00000222352	snRNA	RFAM:RF00100
ENSG00000242591	0	0	0	0	0	0	0	0	0	0	0	0	AP000557.1		ENSG00000242591	scRNA_pseudogene
MI0005568	0	0	0	0	0	0	0	0	0	0	0	0	hsa-mir-301b	100126318	ENSG00000212102	miRNA	miRBase:MI0005568
MI0000748	0	0	0	0	0	0	0	0	0	0	0	0	hsa-mir-130b	406920	ENSG00000207751	miRNA	miRBase:MI0000748
ENSG00000244671	0	0	0	0	0	0	0	0	0	0	0	0	AP000553.1		ENSG00000244671	scRNA_pseudogene	RFAM:RF00017
ENSG00000239066	0	0	0	0	0	0	0	0	0	0	0	0	snoU13		ENSG00000239066	snoRNA	RFAM:RF01210
MI0003665	0	0	0	0	0	0	0	0	0	0	0	0	hsa-mir-650	723778	ENSG00000207836	miRNA	miRBase:MI0003665
MI0019115	0	0	0	0	0	0	0	0	0	0	0	0	hsa-mir-5571			miRNA	miRBase:MI0019115
ENSG00000239800	0	0	0	0	0	0	0	0	0	0	0	0	AC000029.2		ENSG00000239800	scRNA_pseudogene	RFAM:RF00017
ENSG00000242239	0	0	0	0	0	0	0	0	0	0	0	0	U07000.2		ENSG00000242239	scRNA_pseudogene
ENSG00000244299	0	0	0	0	0	0	0	0	0	0	0	0	U07000.3		ENSG00000244299	scRNA_pseudogene
ENSG00000240160	0.488535	1.86924	0.937595	-0.488535	-1.04429	1.82694	-1.04429	-1.04429	0.798916	-0.986415	0.766522	-1.04429	U07000.1		ENSG00000240160	scRNA_pseudogene	RFAM:RF00017
ENSG00000240072	0	0	0	0	0	0	0	0	0	0	0	0	AP000350.1		ENSG00000240072	scRNA_pseudogene
ENSG00000244425	0	0	0	0	0	0	0	0	0	0	0	0	AP000350.3		ENSG00000244425	scRNA_pseudogene	RFAM:RF00017
ENSG00000199783	0	0	0	0	0	0	0	0	0	0	0	0	SNORD56		ENSG00000199783	snoRNA	RFAM:RF00275
ENSG00000223056	0	0	0	0	0	0	0	0	0	0	0	0	7SK		ENSG00000223056	snRNA	RFAM:RF00100
MI0006345	0	0	0	0	0	0	0	0	0	0	0	0	hsa-mir-548j	100302262	ENSG00000221760	miRNA	miRBase:MI0006345
ENSG00000200443	0	0	0	0	0	0	0	0	0	0	0	0	U6		ENSG00000200443	snRNA	RFAM:RF00026
MI0014247	0	0	0	0	0	0	0	0	0	0	0	0	hsa-mir-3199-1	100423034		miRNA	miRBase:MI0014247
MI0014248	0	0	0	0	0	0	0	0	0	0	0	0	hsa-mir-3199-2	100422998		miRNA	miRBase:MI0014248
ENSG00000239249	0	0	0	0	0	0	0	0	0	0	0	0	AL033538.1		ENSG00000239249	scRNA_pseudogene	RFAM:RF00017
ENSG00000201209	0	0	0	0	0	0	0	0	0	0	0	0	SNORD42		ENSG00000201209	snoRNA	RFAM:RF00150
ENSG00000199797	0	0	0	0	0	0	0	0	0	0	0	0	Y_RNA		ENSG00000199797	scRNA	RFAM:RF00019
ENSG00000241448	0	0	0	0	0	0	0	0	0	0	0	0	AL121825.1		ENSG00000241448	snRNA_pseudogene
ENSG00000200871	0	0	0	0	0	0	0	0	0	0	0	0	U6		ENSG00000200871	snRNA	RFAM:RF00026
ENSG00000251952	0	0	0	0	0	0	0	0	0	0	0	0	U6		ENSG00000251952	snRNA	RFAM:RF00026
MI0016053	0.302347	0.0204296	0.921332	-0.557539	0.423796	-0.337222	0.884988	-0.0204296	-0.570435	-0.319989	0.370144	-0.0441999	hsa-mir-3653	100500833		miRNA	miRBase:MI0016053
ENSG00000239127	0.302347	0.0204296	0.921332	-0.557539	0.423796	-0.337222	0.884988	-0.0204296	-0.570435	-0.319989	0.370144	-0.0441999	SNORD125		ENSG00000239127	snoRNA	RFAM:RF01200
ENSG00000200976	0	0	0	0	0	0	0	0	0	0	0	0	Y_RNA		ENSG00000200976	scRNA	RFAM:RF00019
ENSG00000207455	0	0	0	0	0	0	0	0	0	0	0	0	U6		ENSG00000207455	snRNA	RFAM:RF00026
ENSG00000251984	0	0	0	0	0	0	0	0	0	0	0	0	RNU5F-5P		ENSG00000251984	snRNA	RFAM:RF00020
ENSG00000222915	0	0	0	0	0	0	0	0	0	0	0	0	U6		ENSG00000222915	snRNA	RFAM:RF00026
MI0014249	0	0	0	0	0	0	0	0	0	0	0	0	hsa-mir-3200	100422912		miRNA	miRBase:MI0014249
ENSG00000240186	0	0	0	0	0	0	0	0	0	0	0	0	AC005005.1		ENSG00000240186	scRNA_pseudogene	RFAM:RF00017
MI0016438	0	0	0	0	0	0	0	0	0	0	0	0	hsa-mir-3928	100500901		miRNA	miRBase:MI0016438
ENSG00000242313	0	0	0	0	0	0	0	0	0	0	0	0	AC002073.1		ENSG00000242313	scRNA_pseudogene
ENSG00000199695	0	0	0	0	0	0	0	0	0	0	0	0	U6		ENSG00000199695	snRNA	RFAM:RF00026
ENSG00000202019	0	0	0	0	0	0	0	0	0	0	0	0	Y_RNA		ENSG00000202019	scRNA	RFAM:RF00019
ENSG00000206615	0	0	0	0	0	0	0	0	0	0	0	0	U6		ENSG00000206615	snRNA	RFAM:RF00026
ENSG00000199248	0	0	0	0	0	0	0	0	0	0	0	0	U6		ENSG00000199248	snRNA	RFAM:RF00026
ENSG00000242251	0	0	0	0	0	0	0	0	0	0	0	0	AC005004.1		ENSG00000242251	scRNA_pseudogene	RFAM:RF00017
ENSG00000252909	0	0	0	0	0	0	0	0	0	0	0	0	U6		ENSG00000252909	snRNA	RFAM:RF00026
ENSG00000238910	0	0	0	0	0	0	0	0	0	0	0	0	snoU13		ENSG00000238910	snoRNA	RFAM:RF01210
ENSG00000240647	0	0	0	0	0	0	0	0	0	0	0	0	AL008719.1		ENSG00000240647	scRNA_pseudogene	RFAM:RF00017
MI0017405	0	0	0	0	0	0	0	0	0	0	0	0	hsa-mir-4764	100616295		miRNA	miRBase:MI0017405
ENSG00000253007	0	0	0	0	0	0	0	0	0	0.0578757	0	0	SNORA50		ENSG00000253007	snoRNA	RFAM:RF00407
ENSG00000238584	0	0	0	0	0	0	0	0	0	0	0	0	U7		ENSG00000238584	snRNA	RFAM:RF00066
MI0016413	0	0	0	0	2.59983	2.28627	0.226442	0	0	0	0	0	hsa-mir-3909	100500826		miRNA	miRBase:MI0016413
ENSG00000239987	0	0	0	0	0	0	0	0	0	0	0	0	Z95114.3		ENSG00000239987	scRNA_pseudogene
ENSG00000252225	0	0	0	0	0	0	0	0	0	0	0	0	Y_RNA		ENSG00000252225	scRNA	RFAM:RF00019
ENSG00000239056	0	0	0	0	0	0	0	0	0	0	0	0	snoU13		ENSG00000239056	snoRNA	RFAM:RF01210
ENSG00000252412	0	0.913527	0	0	0	0	0	0	0	0	0	0	Y_RNA		ENSG00000252412	scRNA	RFAM:RF00019
ENSG00000201078	0	0	0	0	0	0	0	0	0	0	0	0	7SK		ENSG00000201078	snRNA	RFAM:RF00100
ENSG00000241333	0	0	0	0	0	0	0	0	0	0	0	0	Z83844.1		ENSG00000241333	scRNA_pseudogene	RFAM:RF00017
ENSG00000238569	0	0	0	0	0	0	0	0	0	0	0	0	snoU13		ENSG00000238569	snoRNA	RFAM:RF01210
MI0003682	0	0	0	0	0	0	0	0	0	0	0	0	hsa-mir-658	724028	ENSG00000207945	miRNA	miRBase:MI0003682
MI0003683	0	0	0	0	0	0	0	0	0	0	0	0	hsa-mir-659	724029	ENSG00000207696	miRNA	miRBase:MI0003683
ENSG00000207227	0	0	0	0	0	0	0	0	0	0	0	0	U6		ENSG00000207227	snRNA	RFAM:RF00026
MI0016901	0	0	0	0	0	0	0	0	0	0	0	0	hsa-mir-4534	100616146		miRNA	miRBase:MI0016901
ENSG00000241693	0	0	0	0	0	0	0	0	0	0	0	0	AL020993.1		ENSG00000241693	scRNA_pseudogene	RFAM:RF00017
ENSG00000209480	0.525292	0.145143	0.499569	-0.798772	0.241749	-0.782949	-0.0437546	0.0437555	-0.751148	-0.587242	0.0751123	-0.853522	SNORD83B		ENSG00000209480	snoRNA	RFAM:RF00593
ENSG00000209482	0.0207291	-0.235999	0.865526	-0.639213	0.0537825	-0.589083	0.405539	0.102557	-0.410656	-0.0207281	0.570909	-0.494819	SNORD83A		ENSG00000209482	snoRNA	RFAM:RF00593
ENSG00000238875	0	0	0	0	0	0	0	0	0	0	0	0	7SK		ENSG00000238875	snRNA	RFAM:RF00100
MI0017407	0	0	0	0	0	0	0	0	0	0	0	0	hsa-mir-4766	100616283		miRNA	miRBase:MI0017407
ENSG00000238887	0	0	0	0	0	0	0	0	0	0	0	0	snoU13		ENSG00000238887	snoRNA	RFAM:RF01210
ENSG00000239343	0	0	0	0	0	0	0	0	0	0	0	0	AL035450.1		ENSG00000239343	scRNA_pseudogene
ENSG00000200683	0	0	0	0	0	0	0	0	0	0	0	0	U6		ENSG00000200683	snRNA	RFAM:RF00026
ENSG00000222698	0	0	0	0	0	0	0	0	0	0	0	0	Y_RNA		ENSG00000222698	scRNA	RFAM:RF00019
ENSG00000243194	0	0	0	0	0	0	0	0	0	0	0	0	AL080243.1		ENSG00000243194	scRNA_pseudogene
ENSG00000199515	-0.113221	-0.113221	-0.113221	1.44254	4.4866	2.17305	0.113221	-0.113221	1.14502	-0.113221	2.11263	-0.113221	Y_RNA		ENSG00000199515	scRNA	RFAM:RF00019
MI0006428	0	0	0	0	0	0	0	0	0	0	0	0	hsa-mir-1281	100302237	ENSG00000221160	miRNA	miRBase:MI0006428
ENSG00000252859	0	0	0	0	0	0	0	0	0	0	0	0	U6		ENSG00000252859	snRNA	RFAM:RF00026
ENSG00000199865	0	0	0	0	0	0	0	0	0	0	0	0	U6		ENSG00000199865	snRNA	RFAM:RF00026
ENSG00000200332	0	0	0	0	0	1.28627	0	0	0	0	0.225851	0	Y_RNA		ENSG00000200332	scRNA	RFAM:RF00019
ENSG00000207457	0	0	0	0	0	0	0	0	0	0	0	0	U6		ENSG00000207457	snRNA	RFAM:RF00026
ENSG00000252603	0	0	0	0	0	0	0	0	0	0	0	0	U6atac		ENSG00000252603	snRNA	RFAM:RF00619
ENSG00000206813	0	0	0	0.555756	0	0	0	0	0	0	0	0	Y_RNA		ENSG00000206813	scRNA	RFAM:RF00019
MI0000091	0	0	0	0	0	0	0	0	0	0	0	0	hsa-mir-33a	407039	ENSG00000207932	miRNA	miRBase:MI0000091
MI0016902	0	0	0	0	0	0	0	0	0	0	0	0	hsa-mir-378i	100616259		miRNA	miRBase:MI0016902
ENSG00000238498	0	0	0	0	0	0	0	0	0	0	0	0	snoU13		ENSG00000238498	snoRNA	RFAM:RF01210
ENSG00000202058	-0.787523	0.663568	-0.075428	0.957874	0.542512	0.813917	-1.24591	0.323354	-1.79907	-0.0925472	0.0754278	-0.908204	7SK		ENSG00000202058	snRNA	RFAM:RF00100
ENSG00000251913	0	0	0	0	0	0	0	0	0	0	0	0	U6		ENSG00000251913	snRNA	RFAM:RF00026
ENSG00000199382	1.83464	1.80031	-0.113221	-0.113221	-0.113221	1.17305	0.113221	-0.113221	-0.113221	0.529617	1.11263	-0.113221	RNU12		ENSG00000199382	snRNA	RFAM:RF00007
ENSG00000200448	0	0	0	0	0	0	0	0	0	0	0	0	Y_RNA		ENSG00000200448	scRNA	RFAM:RF00019
ENSG00000244469	0.947863	0	0	0	2.59983	0	0	0	0	0	0.225851	0	TRNAU2		ENSG00000244469	tRNA_pseudogene
chr22.trna1	0.947863	0	0	0	2.59983	0	0	0	0	0	0.225851	0	trna1			tRNA
MI0006384	-0.0170113	1.53362	0.0170113	-0.409118	-0.964874	2.32139	-0.964874	-0.964874	0.878332	1.26293	1.26098	-0.964874	hsa-mir-1249	100302149	ENSG00000221598	miRNA	miRBase:MI0006384
ENSG00000251985	0	0	0	0	0	0	0	0	0	0	0	0	U6		ENSG00000251985	snRNA	RFAM:RF00026
MI0017403	0	0	0	0	0	0	0	0	0	0	0	0	hsa-mir-4762	100616253		miRNA	miRBase:MI0017403
MI0016009	0	0	0	0	0	0	0	0	0	0	0	0	hsa-mir-3619	100500828		miRNA	miRBase:MI0016009
MI0000062	0	0	0	0	0	0	0	0	0	1.05788	0	0	hsa-let-7a-3	406883	ENSG00000198986	miRNA	miRBase:MI0000062|RFAM:RF00027
MI0017404	0	0	0	0	0	0	0	0	0	0	0	0	hsa-mir-4763	100616143		miRNA	miRBase:MI0017404
MI0000063	-0.853843	-0.244323	0.267642	1.00198	2.25755	1.39145	-0.621068	-0.421039	0.363429	-0.861187	0.244323	-1.78753	hsa-let-7b	406884	ENSG00000207875	miRNA	miRBase:MI0000063|RFAM:RF00027
MI0014250	0	0	0	0	0	0	0	0	0	0	0	0	hsa-mir-3201	100422916		miRNA	miRBase:MI0014250
MI0016903	0	0	0	0	0	0	0	0	0	0	0	0	hsa-mir-4535	100616415		miRNA	miRBase:MI0016903
MI0016068	0	0	0	0	0	1.28627	0	0	0	0	0	0	hsa-mir-3667	100500882		miRNA	miRBase:MI0016068
ENSG00000223142	0	0	0	0	0	0	0	0	0	0	0	0	7SK		ENSG00000223142	snRNA	RFAM:RF00100
ENSG00000242463	0	0	0	0	0	0	0	0	0	0	0	0	AL954743.1		ENSG00000242463	scRNA_pseudogene	RFAM:RF00017
ENSG00000238604	0	0	0	0	0	0	0	0	0	0	0	0	Y_RNA		ENSG00000238604	scRNA	RFAM:RF00019
ENSG00000240272	0	0	0	0	0	0	0	0	0	0	0	0	AL096767.1		ENSG00000240272	snRNA_pseudogene	RFAM:RF00100
ENSG00000212569	0	1.91353	0.981885	0.555756	0	0	0	0	0	0	0	0	Y_RNA		ENSG00000212569	scRNA	RFAM:RF00019
ENSG00000206841	0	0	0	0	0	0	0	0	0	0	0	0	U6		ENSG00000206841	snRNA	RFAM:RF00026
ENSG00000206797	0	0.913527	0	0.555756	0	0	0	0	0	0	0	0	Y_RNA		ENSG00000206797	scRNA	RFAM:RF00019
ENSG00000252103	0	0	0	0	0	0	0	0	0	0	0	0	U6		ENSG00000252103	snRNA	RFAM:RF00026
ENSG00000242348	0	0	0	0	0	0	0	0	0	0	0	0	AL109809.1		ENSG00000242348	scRNA_pseudogene	RFAM:RF00017
ENSG00000207305	0	0	0	0	0	0	0	0	0	0	0	0	Y_RNA		ENSG00000207305	scRNA	RFAM:RF00019
ENSG00000251806	-0.553051	-0.0135221	-1.12908	0.151057	0.0135212	0.618535	-0.0807905	-0.353736	0.209205	0.256125	-0.220155	0.366564	SNORD119		ENSG00000251806	snoRNA	RFAM:RF00570
MI0006433	0	0	0	0	4.18479	3.87123	2.22644	0	0	0.0578757	0.225851	0	hsa-mir-1292	100302138	ENSG00000221062	miRNA	miRBase:MI0006433
ENSG00000221116	-2.06013	-0.0786676	0.208036	0.504209	-0.775288	0.0883474	0.452593	0.0218554	-0.300177	-0.165645	-0.0218544	0.67023	SNORD110		ENSG00000221116	snoRNA	RFAM:RF00610
ENSG00000207427	2.44206	1.65283	1.89112	-0.119975	1.33913	-0.974425	-0.449289	0.119974	-2.26069	-1.20282	1.13508	-2.26069	SNORA51		ENSG00000207427	snoRNA	RFAM:RF00432
ENSG00000212498	-0.722768	0.773411	0.726292	0.300163	-1.24073	0.445712	-0.0291514	-3.84056	-0.997349	0.171516	0.0291512	-0.411339	SNORD86		ENSG00000212498	snoRNA	RFAM:RF00594
ENSG00000206794	-2.66579	-1.02205	-0.816189	0.837408	-1.19825	1.36861	0.0774598	-0.176399	0.755626	0.719233	-0.0774593	0.985115	SNORD56		ENSG00000206794	snoRNA	RFAM:RF00275
ENSG00000207262	0.454516	0.261926	0.117317	0.0808277	-0.686646	-0.190229	-0.0808287	-0.129727	-0.393949	0.101385	-0.379513	0.236785	SNORD57		ENSG00000207262	snoRNA	RFAM:RF00274
ENSG00000201294	0	0	0	0	0	0	0	0	0	0	0	0	U6		ENSG00000201294	snRNA	RFAM:RF00026
ENSG00000201346	0	0	0	0	0	0	0	0	0	0	0	0	U3		ENSG00000201346	snoRNA	RFAM:RF00012
MI0000108	-1.32139	-0.940692	0.71263	0.871462	2.74561	1.60197	-2.62778	-2.85422	-0.0110118	0.0110121	1.01549	-2.51246	hsa-mir-103a-2	406896	ENSG00000199024	miRNA	miRBase:MI0000108
MI0007262	0	0	0	0	0	0	0	0	0	0	0	0	hsa-mir-103b-2	100313885	ENSG00000199024	miRNA	miRBase:MI0007262
ENSG00000252096	0	0	0	0	0	0	0	0	0	0	0	0	SNORA31		ENSG00000252096	snoRNA	RFAM:RF00322
ENSG00000252058	0	0	0	0	0	0	0	0	0	0	0	0	snoU13		ENSG00000252058	snoRNA	RFAM:RF01210
ENSG00000252367	0	0	0	0	0	0	0	0	0	0	0	0	Y_RNA		ENSG00000252367	scRNA	RFAM:RF00019
ENSG00000212517	0	0	0	0	0	0	0	0	0	0	0	0	SNORA26		ENSG00000212517	snoRNA	RFAM:RF00568
ENSG00000202380	0	0	0	0	0	0	0	0	0	0	0	0	U1		ENSG00000202380	snRNA	RFAM:RF00003
ENSG00000207380	0	0	0	0	0	0	0	0	0	0	0	0	Y_RNA		ENSG00000207380	scRNA	RFAM:RF00019
ENSG00000251833	0	0	0	0	0	0	0	0	0	0	0	0	snoR26		ENSG00000251833	snoRNA	RFAM:RF01286
ENSG00000240584	0	0	0	0	0	0	0	0	0	0	0	0	AL031653.2		ENSG00000240584	scRNA_pseudogene	RFAM:RF00017
ENSG00000242069	0	0	0	0	0	0	0	0	0	0	0	0	AL031655.3		ENSG00000242069	scRNA_pseudogene
ENSG00000201348	0	0	0	0	0	0	0	0	0	0	0	0	RNU105B		ENSG00000201348	snoRNA	RFAM:RF00045
ENSG00000240561	0	0	0	0	0	0	0	0	0	0	0	0	AL109754.1		ENSG00000240561	scRNA_pseudogene
ENSG00000244068	0	0	0	0	0	0	0	0	0	0	0	0	AL050322.1		ENSG00000244068	snRNA_pseudogene	RFAM:RF00100
ENSG00000222281	0	0	0	0	0	0	0	0	0	0	0	0	7SK		ENSG00000222281	snRNA	RFAM:RF00100
ENSG00000212247	0	0	0	0	0	0	0	0	0	0	0	0	U6		ENSG00000212247	snRNA	RFAM:RF00026
ENSG00000241110	0	0	0	0	0	0	0	0	0	0	0	0	TRNAE43P		ENSG00000241110	tRNA_pseudogene
chr20.trna7	0	0	0	0	0	0	0	0	0	0	0	0	trna7			tRNA
ENSG00000239923	0	0	0	0	0	0	0	0	0	0	0	0	AL136992.1		ENSG00000239923	scRNA_pseudogene	RFAM:RF00017
ENSG00000199570	0	0	0	0	0	0	0	0	0	0	0	0	U6		ENSG00000199570	snRNA	RFAM:RF00026
ENSG00000199803	0	0	0	0	0	0	0	0	0	0	0	0	U6		ENSG00000199803	snRNA	RFAM:RF00026
ENSG00000201180	0	0	0	0	0	0	0	0	0	0	0	0	U6		ENSG00000201180	snRNA	RFAM:RF00026
ENSG00000200494	-0.125849	-0.160185	1.28669	-0.0325291	0.204186	1.69798	0.638157	-1.01497	0.0325291	-2.01584	0.874605	-0.661568	Y_RNA		ENSG00000200494	scRNA	RFAM:RF00019
ENSG00000212165	0	0	0	0	0	0	0	0	0	0	0	0	U3		ENSG00000212165	snoRNA	RFAM:RF00012
ENSG00000251955	0	0	0	0	0	0	0	0	0	0	0	0	U6		ENSG00000251955	snRNA	RFAM:RF00026
ENSG00000238833	0	0	0	0	0	0	0	0	0	0	0	0	U1		ENSG00000238833	snRNA	RFAM:RF00003
ENSG00000202260	0	0	0	0	0	0	0	0	0	0	0	0	7SK		ENSG00000202260	snRNA	RFAM:RF00100
chr20.trna1	0	0	0	0	0	0	0	0	0	0	0	0	trna1			tRNA
ENSG00000212555	0	0	0	0	0	0	0	0	0	0	0	0	U6		ENSG00000212555	snRNA	RFAM:RF00026
ENSG00000212232	0.0679512	-0.13631	-0.0679512	-0.909118	1.13495	1.55836	-0.823395	-3.04984	0.208407	0.962235	-0.239024	0.149899	SNORD17		ENSG00000212232	snoRNA	RFAM:RF00567
ENSG00000252597	0	0	0	0	0	0	0	0	0	0	0	0	U7		ENSG00000252597	snRNA	RFAM:RF00066
ENSG00000207282	0	0	0	0	0	0	0	0	0	0	0	0	Y_RNA		ENSG00000207282	scRNA	RFAM:RF00019
ENSG00000252635	0	0	0	0	0	0	0	0	0	0	0	0	U2		ENSG00000252635	snRNA	RFAM:RF00004
ENSG00000199719	0	0.913527	0	0	0	1.28627	0	0	0	0	0	0	7SK		ENSG00000199719	snRNA	RFAM:RF00100
ENSG00000238897	0	0	0	0	0	0	0	0	0	0	0	0	snoU13		ENSG00000238897	snoRNA	RFAM:RF01210
MI0014237	0	0	0	0	0	0	0	0	0	0	0	0	hsa-mir-3192	100422875		miRNA	miRBase:MI0014237
ENSG00000243702	0	0	0	0	0	0	0	0	0	0	0	0	AL121900.2		ENSG00000243702	scRNA_pseudogene	RFAM:RF00017
ENSG00000239597	0	0	0	0	0	0	0	0	0	0	0	0	AL121900.1		ENSG00000239597	snRNA_pseudogene	RFAM:RF00026
ENSG00000221806	0	0	0	0	0	0	0	0	0	0	0	0	U6atac		ENSG00000221806	snRNA	RFAM:RF00619
ENSG00000243998	0	0	0	0	0	0	0	0	0	0	0	0	AL157718.1		ENSG00000243998	scRNA_pseudogene	RFAM:RF00017
ENSG00000223128	0	0.913527	0	0	0	0	0	0	0	0	0	0	7SK		ENSG00000223128	snRNA	RFAM:RF00100
ENSG00000200208	0.947863	0	0	0	2.59983	0	0	0	1.25824	0	0	0	Y_RNA		ENSG00000200208	scRNA	RFAM:RF00019
ENSG00000200231	0	0	0	0	0	0	0	0	0	0	0	0	RNU1-23P		ENSG00000200231	snRNA	RFAM:RF00003
ENSG00000207355	0	0	0	0	0	0	0	0	0	0	0	0	U6		ENSG00000207355	snRNA	RFAM:RF00026
ENSG00000202414	0	0	0.981885	0	0	0	0	0	0	0	0	0	Y_RNA		ENSG00000202414	scRNA	RFAM:RF00019
ENSG00000251883	0	0	0	0	0	0	0	0	0	0	0	0	U6atac		ENSG00000251883	snRNA	RFAM:RF00619
ENSG00000242236	0	0	0	0	0	0	0	0	0	0	0	0	AL031673.1		ENSG00000242236	scRNA_pseudogene	RFAM:RF00017
MI0003672	0.305067	-0.10778	-1.36135	0.797483	1.84155	2.19096	-1.11679	0.037432	-3.08499	-0.0374322	0.204543	-0.679553	hsa-mir-663a	724033	ENSG00000207985	miRNA	miRBase:MI0003672
ENSG00000200325	0	0	0	0	0	0	0	0	0	0	0	0	Y_RNA		ENSG00000200325	scRNA	RFAM:RF00019
ENSG00000212134	0	0	0	0	0	0	0	0	0	0	0	0	SNORA40		ENSG00000212134	snoRNA	RFAM:RF00561
chr20.trna2	0	0	0	0	0	0	0	0	0	0	0	0	trna2			tRNA
ENSG00000201770	0	0	0	0	0	0	0	0	0	0	0	0	U6		ENSG00000201770	snRNA	RFAM:RF00026
MI0014238	0	0	0	0	0	0	0	0	0	0	0	0	hsa-mir-3193	100422904		miRNA	miRBase:MI0014238
ENSG00000199497	0	0	0	0	0	0	0	0	0	0	0	0	U1		ENSG00000199497	snRNA	RFAM:RF00003
MI0008193	0	0	0	0	0	0	0	0	0	0	0	0	hsa-mir-1825	100302183	ENSG00000221667	miRNA	miRBase:MI0008193
MI0017395	0	0	0	0	0	0	0	0	0	0	0	0	hsa-mir-4755	100616434		miRNA	miRBase:MI0017395
ENSG00000243785	0	0	0	0	0	0	0	0	0	0	0	0	AL356299.1		ENSG00000243785	snRNA_pseudogene
ENSG00000201498	0	0	0.981885	0	0	0	0	0	0	0	0	0	Y_RNA		ENSG00000201498	scRNA	RFAM:RF00019
MI0003659	0	0	0	0	0	0	0	0	0	0	0	0	hsa-mir-644a	693229	ENSG00000207997	miRNA	miRBase:MI0003659
ENSG00000206582	0	0	0	0	0	0	0	0	0	0	0	0	Y_RNA		ENSG00000206582	scRNA	RFAM:RF00019
MI0003183	0	0	0	0	0	0	0	0	0	0	0	0	hsa-mir-499a	574501	ENSG00000207635	miRNA	miRBase:MI0003183
MI0017396	0	0	0	0	0	0	0	0	0	0	0	0	hsa-mir-499b	100616134		miRNA	miRBase:MI0017396
ENSG00000202150	0	0	0	0	0	0	0	0	0	0	0	0	U6		ENSG00000202150	snRNA	RFAM:RF00026
ENSG00000201151	0	0	0	0	0	0	0	0	0	0	0	0	SNORD56		ENSG00000201151	snoRNA	RFAM:RF00275
MI0006350	0	0	0	0	0	0	0	0	0	0	0	0	hsa-mir-1289-1	100302125	ENSG00000221763	miRNA	miRBase:MI0006350
ENSG00000222460	0	0	0	0	0	0	0	0	0	0	0	0	7SK		ENSG00000222460	snRNA	RFAM:RF00100
ENSG00000252549	0	0	0	0	0	0	0	0	0	0	0	0	U6		ENSG00000252549	snRNA	RFAM:RF00026
ENSG00000238549	0	0	0	0	0	0	0	0	0	0	0	0	snoU13		ENSG00000238549	snoRNA	RFAM:RF01210
ENSG00000222152	0	0	0	0	0	0	0	0	0	0	0	0	U6		ENSG00000222152	snRNA	RFAM:RF00026
ENSG00000199676	0	0	0	0	0	0	0	0	0	0	0	0	Y_RNA		ENSG00000199676	scRNA	RFAM:RF00019
ENSG00000201221	0	0	0	0	0	0	0	0	0	0	0	0	U4		ENSG00000201221	snRNA	RFAM:RF00015
ENSG00000207053	0	0	0	0	0	0	0	0	0	0	0	0	U6		ENSG00000207053	snRNA	RFAM:RF00026
ENSG00000239089	0	0	0	0	0	0	0	0	0	0	0	0	snoU13		ENSG00000239089	snoRNA	RFAM:RF01210
ENSG00000202255	0	0	0	0	0	0	0	0	0	0	0	0	Y_RNA		ENSG00000202255	scRNA	RFAM:RF00019
ENSG00000242509	0	0	0	0	0	0	0	0	0	0	0	0	AL079335.1		ENSG00000242509	scRNA_pseudogene	RFAM:RF00017
ENSG00000199683	0.0682292	1.35582	0.687214	1.26108	1.72019	-0.593366	-0.0682293	-1.87963	-1.62139	0.178242	-0.653783	-1.87963	7SK		ENSG00000199683	snRNA	RFAM:RF00100
ENSG00000252791	0	0	0	0	0	0	0	0	0	0	0	0	Y_RNA		ENSG00000252791	scRNA	RFAM:RF00019
ENSG00000241957	0	0	0	0	0	0	0	0	0	0	0	0	AL109823.1		ENSG00000241957	scRNA_pseudogene	RFAM:RF00017
ENSG00000199452	0	0	0	0	0	0	0	0	0	0	0	0	SNORA71		ENSG00000199452	snoRNA	RFAM:RF00056
ENSG00000201416	0	0	0.981885	0	0	0	0	0	0	0	1.22585	0.341754	SNORA71B		ENSG00000201416	snoRNA	RFAM:RF00056
ENSG00000201599	0	0	0.981885	0	0	0	0	0	1.25824	0	0	0	SNORA71A		ENSG00000201599	snoRNA	RFAM:RF00056
ENSG00000201512	0	0	0	0	0	1.28627	0	0	0	0	1.81081	0	SNORA71C		ENSG00000201512	snoRNA	RFAM:RF00056
ENSG00000200354	-0.0289379	2.46955	3.53791	1.52682	-0.0289379	-0.0289379	-0.0289379	-0.0289379	0.229306	0.0289379	0.781875	-0.0289379	SNORA71D		ENSG00000200354	snoRNA	RFAM:RF00056
ENSG00000201811	0	0	0	0	0	0	0	0	0	0	0	0	SNORA71		ENSG00000201811	snoRNA	RFAM:RF00056
ENSG00000201902	0	0	0	0	0	0	0	0	0	0	0	0	SNORA39		ENSG00000201902	snoRNA	RFAM:RF00056
ENSG00000199266	0	0.913527	0.981885	0	0	1.28627	0	0	0.258244	0	0	0	SNORA60		ENSG00000199266	snoRNA	RFAM:RF00056
MI0016746	0	0	0	0	0	0	0	0	0	0	0	0	hsa-mir-548o-2	100616190		miRNA	miRBase:MI0016746
ENSG00000199691	0	0.913527	0	0	0	0	0	0	0	0	0	0	7SK		ENSG00000199691	snRNA	RFAM:RF00100
ENSG00000240474	0	0	0	0	0	0	0	0	0	0	0	0	AL031657.1		ENSG00000240474	scRNA_pseudogene	RFAM:RF00017
ENSG00000241840	0	0	0	0	0	0	0	0	0	0	0	0	AL031661.1		ENSG00000241840	scRNA_pseudogene	RFAM:RF00017
ENSG00000252434	0	0	0	0	0	0	0	0	0	0	0	0	SNORD112		ENSG00000252434	snoRNA	RFAM:RF01169
ENSG00000222612	0	0	0	0	0	0	0	0	0	0	0	0	U2		ENSG00000222612	snRNA	RFAM:RF00004
ENSG00000252386	0	0	0	0	0	0	0	0	0	0	0	0	U6		ENSG00000252386	snRNA	RFAM:RF00026
ENSG00000199287	0	0	0	0	0	0	0	0	0	0	0	0	Y_RNA		ENSG00000199287	scRNA	RFAM:RF00019
ENSG00000212224	0	0	0	0	0	0	0	0	0	0	0	0	SNORA26		ENSG00000212224	snoRNA	RFAM:RF00568
ENSG00000242541	0	0	0	0	0	0	0	0	0	0	0	0	AL121763.1		ENSG00000242541	snRNA_pseudogene	RFAM:RF00004
ENSG00000223190	0	0	0	0	0	0	0	0	0	0	0	0	7SK		ENSG00000223190	snRNA	RFAM:RF00100
ENSG00000240639	0	0	0	0	0	0	0	0	0	0	0	0	AL021395.1		ENSG00000240639	scRNA_pseudogene	RFAM:RF00017
ENSG00000252193	0	0	0	0	0	0	0	0	0	0	0	0	SCARNA15		ENSG00000252193	snoRNA	RFAM:RF00426
ENSG00000201021	0	0	0	0	0	0	0	0	0	0	0	0	U6		ENSG00000201021	snRNA	RFAM:RF00026
ENSG00000206998	0	0	0	0	0	0	0	0	0	0	0	0	Y_RNA		ENSG00000206998	scRNA	RFAM:RF00019
ENSG00000201372	0	0	0	0	0	0	0	0	0	0	0	0	U6		ENSG00000201372	snRNA	RFAM:RF00026
ENSG00000206801	0	0	0	0	0	0	0	0	0	0	0	0	U6		ENSG00000206801	snRNA	RFAM:RF00026
ENSG00000241229	0	0	0	0	0	0	0	0	0	0	0	0	AL121587.1		ENSG00000241229	scRNA_pseudogene	RFAM:RF00017
ENSG00000201363	0	0	0	0	0	0	0	0	0	0	0	0	Y_RNA		ENSG00000201363	scRNA	RFAM:RF00019
MI0016046	0	0	0	0	0	0	0	0	0	0	0	0	hsa-mir-3646	100500813		miRNA	miRBase:MI0016046
ENSG00000241284	0	0	0	0	0	0	0	0	0	0	0	0	AL132772.1		ENSG00000241284	scRNA_pseudogene
ENSG00000240276	0	0	0	0	0	0	0	0	0	0	0	0	AL139352.1		ENSG00000240276	snRNA_pseudogene
ENSG00000252021	0	0	0	0	0	0	0	0	0	0	0	0	Y_RNA		ENSG00000252021	scRNA	RFAM:RF00019
ENSG00000244543	0	0	0	0	0	0	0	0	0	0	0	0	TRNAV33P		ENSG00000244543	tRNA_pseudogene
chr20.trna3	0	0	0	0	0	0	0	0	0	0	0	0	trna3			tRNA
MI0016007	0	0	0	0	0	0	0	0	0	0	0	0	hsa-mir-3617	100500897		miRNA	miRBase:MI0016007
ENSG00000221046	0	0	0	0	0	0	0	0	0	0	0	0	U6atac		ENSG00000221046	snRNA	RFAM:RF00619
ENSG00000222874	0	0	0	0	0	0	0	0	0	0	0	0	7SK		ENSG00000222874	snRNA	RFAM:RF00100
MI0016006	0	0	0	0	0	0	0	0	0	0	0	0	hsa-mir-3616	100500814		miRNA	miRBase:MI0016006
ENSG00000202186	0	0	0	0	0	0	0	0	0	0	0	0	U6		ENSG00000202186	snRNA	RFAM:RF00026
ENSG00000201742	0	0	0	0	0	0	0	0	0	0	0	0	U6		ENSG00000201742	snRNA	RFAM:RF00026
ENSG00000238950	0	0	0	0	0	0	0	0	0	0	0	0	U7		ENSG00000238950	snRNA	RFAM:RF00066
ENSG00000238785	0	0	0	0	0	0	0	0	0	0	0	0	U7		ENSG00000238785	snRNA	RFAM:RF00066
ENSG00000252227	0	0	0	0	0	0	0	0	0	0	0	0	SNORD36		ENSG00000252227	snoRNA	RFAM:RF00049
ENSG00000238452	0	0	0	0	0	0	0	0	0	0	0	0	U7		ENSG00000238452	snRNA	RFAM:RF00066
ENSG00000209042	-1.60256	0.186638	-1.34073	1.39584	-0.5261	1.03095	-0.412038	-0.717244	1.36979	1.09162	-0.186638	1.28529	SNORD12C		ENSG00000209042	snoRNA	RFAM:RF00581
ENSG00000222365	-0.988397	-0.243331	-1.58306	0.594154	-0.739557	0.287672	-0.25496	0.00281048	0.471833	0.93409	-0.00280952	0.768464	SNORD12B		ENSG00000222365	snoRNA	RFAM:RF00581
ENSG00000212304	-1.79476	-0.35779	-0.898241	0.37607	0.527055	0.0842137	-0.0448747	-0.361955	0.0448747	-0.132951	0.147918	0.203095	SNORD12		ENSG00000212304	snoRNA	RFAM:RF00581
ENSG00000243376	0	0.913527	0	2.14072	0	1.28627	0	0	1.25824	2.3798	0	0	AL162615.1		ENSG00000243376	scRNA_pseudogene	RFAM:RF00017
ENSG00000252540	0	0	0	0	0	0	0	0	0	0	0	0	U6		ENSG00000252540	snRNA	RFAM:RF00026
ENSG00000252123	0	0	0	0	0	0	0	0	0	0	0	0	RNU7-72P		ENSG00000252123	snRNA	RFAM:RF00066
ENSG00000199490	0	0	0	0	0	0	0	0	0	0	0	0	Y_RNA		ENSG00000199490	scRNA	RFAM:RF00019
ENSG00000239157	0	0	0	0	0	0	0	0	0	0	0	0	snoU13		ENSG00000239157	snoRNA	RFAM:RF01210
ENSG00000206710	0	0	0	0	0	0	0	0	0	0	0	0	U6		ENSG00000206710	snRNA	RFAM:RF00026
chr20.trna6	0	0	0	0	0	0	0	0	0	0	0	0	trna6			tRNA
ENSG00000244376	0	0	0	0	0	0	0	0	0	0	0	0	AL034429.1		ENSG00000244376	scRNA_pseudogene	RFAM:RF00017
ENSG00000239742	0	0	0	0.555756	0	2.28627	0	0	0	0	0	0	AL133230.1		ENSG00000239742	scRNA_pseudogene	RFAM:RF00017
ENSG00000201501	0	0	0	0	0	0	0	0	0	0	0	0	Y_RNA		ENSG00000201501	scRNA	RFAM:RF00019
MI0003660	0	0	0	0	0	0	0	0	0	0	0	0	hsa-mir-645	693230	ENSG00000208018	miRNA	miRBase:MI0003660
MI0006366	0	0	0	0	0	0	0	0	0	0	0	0	hsa-mir-1302-5	100302146	ENSG00000221091	miRNA	miRBase:MI0006366
MI0014239	0	0	0	0	0	0	0	0	0	0	0	0	hsa-mir-3194	100422889		miRNA	miRBase:MI0014239
ENSG00000252467	0	0	0	0	0	0	0	0	0	0	0	0	U6		ENSG00000252467	snRNA	RFAM:RF00026
ENSG00000252654	0	0	0	0	0	0	0	0	0	0	0	0	RNU7-6P		ENSG00000252654	snRNA	RFAM:RF00066
ENSG00000240314	0	0	0	0	0	0	0	0	0	0	0	0	TRNAI30P		ENSG00000240314	tRNA_pseudogene
chr20.trna5	0	0	0	0	0	0	0	0	0	0	0	0	trna5			tRNA
ENSG00000199218	0	0	0	0.555756	0	0	0	0	0	1.86523	0	0	7SK		ENSG00000199218	snRNA	RFAM:RF00100
ENSG00000206959	0	0	0	0	0	0	0	0	0	0	0	0	Y_RNA		ENSG00000206959	scRNA	RFAM:RF00019
ENSG00000238468	0	0	0	0	0	0	0	0	0	0	0	0	RNU7-14P		ENSG00000238468	snRNA	RFAM:RF00066
MI0017397	0	0	0	0	0	0	0	0	0	0	0	0	hsa-mir-4756	100616225		miRNA	miRBase:MI0017397
ENSG00000252089	0	0	0	0	0	0	0	0	0	0	0	0	U4atac		ENSG00000252089	snRNA	RFAM:RF00618
ENSG00000238294	0	0	0	0	0	0	0	0	0	0	0	0	snoU13		ENSG00000238294	snoRNA	RFAM:RF01210
ENSG00000252536	0	0	0	0	0	0	0	0	0	0	0	0	U3		ENSG00000252536	snoRNA	RFAM:RF00012
ENSG00000252091	0	0	0	0	0	0	0	0	0	0	0	0	U6		ENSG00000252091	snRNA	RFAM:RF00026
ENSG00000241821	0	0	0	0	0	0	0	0	0	0	0	0	AL121920.1		ENSG00000241821	scRNA_pseudogene	RFAM:RF00017
ENSG00000207158	0	0	0	0	0	0	0	0	0	0	0	0	U6		ENSG00000207158	snRNA	RFAM:RF00026
ENSG00000252064	0	0	0	0	0	0	0	0	0	0	0	0	Y_RNA		ENSG00000252064	scRNA	RFAM:RF00019
MI0015865	0	0	0	0	0	0	0	0	0	0	0	0	hsa-mir-4325	100422883		miRNA	miRBase:MI0015865
chr20.trna4	0	0	0	0	0	0	0	0	0	0	0	0	trna4			tRNA
MI0016899	0	0	0	0	0	0	0	0	0	0	0	0	hsa-mir-4532	100616353		miRNA	miRBase:MI0016899
MI0000747	0	0	0	0	0	0	0	0	0	0	0	0	hsa-mir-296	407022	ENSG00000207950	miRNA	miRBase:MI0000747
MI0005523	0	0	0	0	0	0	0	0	0	0	0	0	hsa-mir-298	100126296	ENSG00000216031	miRNA	miRBase:MI0005523
ENSG00000238777	0	0	0	0	0	0	0	0	0	0	0	0	U7		ENSG00000238777	snRNA	RFAM:RF00066
MI0003661	0	0	0	0	0	0	0	0	0	0	0	0	hsa-mir-646	693231	ENSG00000207802	miRNA	miRBase:MI0003661
MI0016900	0	0	0	0	0	0	0	0	0	0	0	0	hsa-mir-4533	100616362		miRNA	miRBase:MI0016900
MI0016794	0	0	0	0	0	0	0	0	0	0	0	0	hsa-mir-548ag-2	100616440		miRNA	miRBase:MI0016794
MI0006391	0	0	0	0	0	0	0	0	0	0	0	0	hsa-mir-1257	100302168	ENSG00000221417	miRNA	miRBase:MI0006391
MI0014240	0	0	0	0	0	0	0	0	0	0	0	0	hsa-mir-3195	100422838		miRNA	miRBase:MI0014240
MI0017399	0	0	0	0	0	0	0	0	0	0	0	0	hsa-mir-4758	100616340		miRNA	miRBase:MI0017399
MI0000651	0	0	0	0	0	0	0	0	0	0	0	0	hsa-mir-1-1	406904	ENSG00000199017	miRNA	miRBase:MI0000651|RFAM:RF00103
MI0000451	0	0	0	0.555756	0	1.28627	0	0	0	0	0	0	hsa-mir-133a-2	406923	ENSG00000207764	miRNA	miRBase:MI0000451
MI0000445	0	0	0	0	0	0	0	0	0	0	0	0	hsa-mir-124-3	406909	ENSG00000207598	miRNA	miRBase:MI0000445
MI0014241	0	0	0	0	0	0	0	0	0	0	0	0	hsa-mir-3196	100423014		miRNA	miRBase:MI0014241
MI0015866	0	0.913527	0	0	0	3.87123	0	0	0	1.05788	0	0	hsa-mir-4326	100422945		miRNA	miRBase:MI0015866
ENSG00000222439	0	0	0	0	0	0	0	0	0	0	0	0	U6		ENSG00000222439	snRNA	RFAM:RF00026
ENSG00000199805	0	0	0	0	0	0	0	0	0.258244	0	0	0	U1		ENSG00000199805	snRNA	RFAM:RF00003
MI0005763	0	0.913527	0	0	2.59983	0	0	0	0	0	0	0	hsa-mir-941-1	100126329	ENSG00000215946	miRNA	miRBase:MI0005763
MI0005765	0	0	0	0.555756	0	0	0	0	0.258244	0	0.225851	0	hsa-mir-941-3	100126352	ENSG00000215926	miRNA	miRBase:MI0005765
MI0005766	0	0	0	0	2.59983	1.28627	0	0	0	0	0	0	hsa-mir-941-4	100126330	ENSG00000215926	miRNA	miRBase:MI0005766
MI0008335	0	0	0	0	0	0	0	0	0	1.05788	0	0	hsa-mir-1914	100302137	ENSG00000223010	miRNA	miRBase:MI0008335
MI0003662	0	0	0	0	0	0	0	0	0	0	0	0	hsa-mir-647	693232	ENSG00000207554	miRNA	miRBase:MI0003662
MI0016048	0.65403	-2.08075	-0.427425	0.561483	-0.394447	0.613923	-1.76783	0.386395	-0.151066	0.151066	0.69101	-0.565056	hsa-mir-3648	100500862		miRNA	miRBase:MI0016048
MI0016088	-0.0797131	1.56402	-1.36762	1.90669	0.250322	1.93676	-1.12306	-2.3495	-2.09126	0.615262	-0.123653	0.0797131	hsa-mir-3687	100500815		miRNA	miRBase:MI0016088
ENSG00000252199	0	0	0	0	0	0	0	0	0	0	0	0	SNORA70		ENSG00000252199	snoRNA	RFAM:RF00156
ENSG00000207097	0	0	0	0	0	0	0	0	0	0	0	0	U6		ENSG00000207097	snRNA	RFAM:RF00026
MI0014242	0	0	0	0	0	0	0	0	0	0	0	0	hsa-mir-3156-3	100423018		miRNA	miRBase:MI0014242
ENSG00000207476	0	0	0	0	0	0	0	0	0	0	0	0	U6		ENSG00000207476	snRNA	RFAM:RF00026
MI0014243	0	0	0	0	0	0	0	0	0	0	0	0	hsa-mir-3118-5	100422890		miRNA	miRBase:MI0014243
ENSG00000223287	0	0	0	0	0	0	0	0	0	0	0	0	U6		ENSG00000223287	snRNA	RFAM:RF00026
chr21.trna1	0	0	0	0	0	0	0	0	0	0	0	0	trna1			tRNA
ENSG00000212564	0	0	0	0	0	0	0	0	0	0	0	0	U6		ENSG00000212564	snRNA	RFAM:RF00026
ENSG00000238591	0	0	0	0	0	0	0	0	0	0	0	0	snoU13		ENSG00000238591	snoRNA	RFAM:RF01210
ENSG00000252273	0	0	0	0	0	0	0	0	0	0	0	0	U6		ENSG00000252273	snRNA	RFAM:RF00026
ENSG00000201025	0	0	0	0	0	0	0	0	0	0	0	0	SNORD74		ENSG00000201025	snoRNA	RFAM:RF00284
MI0000101	0	0	0	0	0	0	0.226442	0	0	0	0	0	hsa-mir-99a	407055	ENSG00000207638	miRNA	miRBase:MI0000101|RFAM:RF00104
MI0000064	0	0	0	0	0	0	0	0	0	0	0.225851	0	hsa-let-7c	406885	ENSG00000199030	miRNA	miRBase:MI0000064|RFAM:RF00027
MI0000470	0	0	0	0	0	0	0	0	0	0	0	0	hsa-mir-125b-2	406912	ENSG00000207863	miRNA	miRBase:MI0000470
ENSG00000239023	0	0	0	0	0	0	0	0	0	0	0	0	U1		ENSG00000239023	snRNA	RFAM:RF00003
ENSG00000252462	0	0	0	0	0	0	0	0	0	0	0	0	U6		ENSG00000252462	snRNA	RFAM:RF00026
ENSG00000252613	0	0	0	0	0	0	0	0	0	0	0	0	U7		ENSG00000252613	snRNA	RFAM:RF00066
chr21.trna2	1.58241	0.207346	0.514893	0.0273628	0.355226	-0.102723	-0.323013	-1.93432	0.402686	-0.186725	-0.0273628	-0.500748	trna2			tRNA
ENSG00000200754	0	0	0	0	0	0	0	0	0	0	0	0	Y_RNA		ENSG00000200754	scRNA	RFAM:RF00019
ENSG00000199962	0	0	0	0	0	0	0	0	0	0	0	0	Y_RNA		ENSG00000199962	scRNA	RFAM:RF00019
MI0014244	0	0	0	0	0	0	0	0	0	0	0	0	hsa-mir-548x	100422920		miRNA	miRBase:MI0014244
ENSG00000212609	0	0	0	0	0	0	0	0	0	0	0	0	U1		ENSG00000212609	snRNA	RFAM:RF00003
ENSG00000251851	0	0	0	0	0	0	0	0	0	0	0	0	U6		ENSG00000251851	snRNA	RFAM:RF00026
ENSG00000252963	0	0	0	0	0	0	0	0	0	0	0	0	7SK		ENSG00000252963	snRNA	RFAM:RF00100
ENSG00000202339	0	0	0	0	0	0	0	0	0	0	0	0	U4		ENSG00000202339	snRNA	RFAM:RF00015
ENSG00000223078	0	0	0	0	0	0	0	0	0	0	0	0	U2		ENSG00000223078	snRNA	RFAM:RF00004
ENSG00000199698	0	0	0	0	0	0	0	0	0	0	0	0	Y_RNA		ENSG00000199698	scRNA	RFAM:RF00019
ENSG00000222567	0	0	0	0	0	0	0	0	0	0	0	0	7SK		ENSG00000222567	snRNA	RFAM:RF00100
ENSG00000238314	0	0	0	0	0	0	0	0	0	0	0	0	snoU13		ENSG00000238314	snoRNA	RFAM:RF01210
MI0000681	-1.05767	-0.454575	-0.871644	1.28719	3.7463	2.83873	-0.489584	-0.79479	1.78323	0.34185	0.908374	-0.34185	hsa-mir-155	406947	ENSG00000207795	miRNA	miRBase:MI0000681
ENSG00000251972	0	0	0	0	0	0	0	0	0	0	0	0	U6		ENSG00000251972	snRNA	RFAM:RF00026
ENSG00000206802	0	0	0	0	0	0	0	0	0	0	0	0	U6		ENSG00000206802	snRNA	RFAM:RF00026
MI0017400	0	0	0	0	0	0	0	0	0	0	0	0	hsa-mir-4759	100616243		miRNA	miRBase:MI0017400
ENSG00000251894	0	0	0	0	0	0	0	0	0	0	0	0	U6		ENSG00000251894	snRNA	RFAM:RF00026
ENSG00000201984	0	0	0	0	0	0	0	0	0	0	0	0	Y_RNA		ENSG00000201984	scRNA	RFAM:RF00019
ENSG00000212479	0	0	0	0	0	0	0	0	0	0	0	0	U3		ENSG00000212479	snoRNA	RFAM:RF00012
ENSG00000239171	0	0	0	0	0	0	0	0	0	0	0	0	snoU13		ENSG00000239171	snoRNA	RFAM:RF01210
MI0015867	0	0	0	0	0	0	0	0	0	0	0	0	hsa-mir-4327	100422891		miRNA	miRBase:MI0015867
ENSG00000238390	0	0	0	0	0	0	0	0	0	0	0	0	SNORA81		ENSG00000238390	snoRNA	RFAM:RF01241
ENSG00000242871	0	0	0	0	0	0	0	0	0	0	0	0	AP000268.1		ENSG00000242871	scRNA_pseudogene	RFAM:RF00017
ENSG00000200792	-0.697827	-0.317126	0.751233	0.325103	2.36917	1.05561	-2.23065	1.73498	-1.97241	-0.587815	0.317126	-1.08154	SNORA80		ENSG00000200792	snoRNA	RFAM:RF00406
ENSG00000240406	0	0	0	0	0	0	0	0	0	0	0	0	AP000272.1		ENSG00000240406	snoRNA_pseudogene	RFAM:RF00438
ENSG00000252045	0	0	0	0	0	0	0	0	0	0	0	0	SNORA33		ENSG00000252045	snoRNA	RFAM:RF00438
ENSG00000207098	0	0	0	0	0	0	0	0	0	0	0	0	SNORA70		ENSG00000207098	snoRNA	RFAM:RF00156
ENSG00000240113	0	0	0	0	0	0	0	0	0	0	0	0	AP000313.1		ENSG00000240113	scRNA_pseudogene
ENSG00000244294	0	0	0	0	0	0	0	0	0	0	0	0	AP000313.2		ENSG00000244294	scRNA_pseudogene	RFAM:RF00017
ENSG00000221398	0	0	0	0	0	0	0	0	0	0	0	0	SNORA11		ENSG00000221398	snoRNA	RFAM:RF00614
MI0003906	0	0	0	0	0	0	0	0	0	0	0	0	hsa-mir-802	768219	ENSG00000211590	miRNA	miRBase:MI0003906
ENSG00000200213	0	0	0	0	0	0	0	0	0	0	0	0	U6		ENSG00000200213	snRNA	RFAM:RF00026
ENSG00000238851	0	0	0	0	0	0	0	0	0	0	0	0	snoU13		ENSG00000238851	snoRNA	RFAM:RF01210
ENSG00000207416	0	0	0	0	0	0	0	0	0	0	0	0	Y_RNA		ENSG00000207416	scRNA	RFAM:RF00019
ENSG00000212136	0	0	0	0	0	0	0	0	0	0	0	0	U6		ENSG00000212136	snRNA	RFAM:RF00026
ENSG00000238581	0	0	0	0	0	0	0	0	0	0	0	0	snoU13		ENSG00000238581	snoRNA	RFAM:RF01210
ENSG00000252384	0	0	0	0	0	0	0	0	0	0	0	0	SNORA62		ENSG00000252384	snoRNA	RFAM:RF00091
ENSG00000252915	0	0	0	0	0	0	0	0	0	0	0	0	Y_RNA		ENSG00000252915	scRNA	RFAM:RF00019
ENSG00000238556	0	0	0	0	0	0	0	0	0	0	0	0	snoU13		ENSG00000238556	snoRNA	RFAM:RF01210
ENSG00000244408	0	0	0	0	0	0	0	0	0	0	0	0	AF064861.1		ENSG00000244408	scRNA_pseudogene
MI0017401	0	0	0	0	0	0	0	0	0	0	0	0	hsa-mir-4760	100616148		miRNA	miRBase:MI0017401
ENSG00000207147	0	0	0	0	0	0	0	0	0	0	0	0	SNORA51		ENSG00000207147	snoRNA	RFAM:RF00432
ENSG00000240448	0	0	0	0	0	0	0	0	0	0	0	0	AF064866.1		ENSG00000240448	snoRNA_pseudogene	RFAM:RF00012
MI0014245	0	0	0	0	0	0	0	0	0	0	0	0	hsa-mir-3197	100423023		miRNA	miRBase:MI0014245
ENSG00000207503	0	0	0	0	0	0	0	0	0	0	0	0	SNORA32		ENSG00000207503	snoRNA	RFAM:RF00421
ENSG00000252771	0	0	0	0	0	0	0	0	0	0	0	0	snoU13		ENSG00000252771	snoRNA	RFAM:RF01210
ENSG00000251778	0	0	0	0	0	0	0	0	0	0	0	0	SNORA3		ENSG00000251778	snoRNA	RFAM:RF00334
ENSG00000252619	0	0	0	0	0	0	0	0	0	0	0	0	U6		ENSG00000252619	snRNA	RFAM:RF00026
MI0019311	0	0	0	0	0	0	0	0	0	0	0	0	hsa-mir-5692b			miRNA	miRBase:MI0019311
ENSG00000199598	0	0	0	0	0	0	0	0	0	0	0	0	U6		ENSG00000199598	snRNA	RFAM:RF00026
ENSG00000252606	0	0	0	0	0	0	0	0	0	0	0	0	U6		ENSG00000252606	snRNA	RFAM:RF00026
ENSG00000202239	0	0	0	0	0	0	0	0	0	0	0	0	U6		ENSG00000202239	snRNA	RFAM:RF00026
ENSG00000239688	0	0.913527	0	0	2.59983	0	0	0	0	0	0	0	AP000338.1		ENSG00000239688	scRNA_pseudogene	RFAM:RF00017
MI0003578	0	0	0	0	0	0	0	0	0	0	0	0	hsa-mir-571	693156	ENSG00000207642	miRNA	miRBase:MI0003578
ENSG00000212458	0	0	0	0	0	0	0.226442	0	0	0	0	0	SNORA48		ENSG00000212458	snoRNA	RFAM:RF00554
ENSG00000207009	0	0	0	0	0	0	0	0	0	0	0	0	Y_RNA		ENSG00000207009	scRNA	RFAM:RF00019
ENSG00000240455	0	0	0	0	0	0	0	0	0	0	0	0	AC105448.1		ENSG00000240455	scRNA_pseudogene	RFAM:RF00017
ENSG00000252006	-0.497879	0.467785	1.12111	0.110015	3.15408	-1.44574	-1.2193	-1.44574	-1.44574	-0.0659376	0.365072	0.0659378	SCARNA23		ENSG00000252006	snoRNA	RFAM:RF00427
MI0005768	0	0	0.981885	0	0	0	0.226442	0	0	0	0	0	hsa-mir-943	100126332	ENSG00000216105	miRNA	miRBase:MI0005768
MI0017448	0	0	0	0	0	0	0	0	0	0	0	0	hsa-mir-4800	100616358		miRNA	miRBase:MI0017448
ENSG00000239247	0	0	0	0	0	0	0	0	0	0	0	0	AL158068.1		ENSG00000239247	scRNA_pseudogene	RFAM:RF00017
ENSG00000206738	0	0	0	0	0	0	0	0	0	0	0	0	Y_RNA		ENSG00000206738	scRNA	RFAM:RF00019
ENSG00000199335	0	0	0	0	0	0	0	0	0	0	0	0	U6		ENSG00000199335	snRNA	RFAM:RF00026
ENSG00000251743	0	0	0	0	0	0	0	0	0	0	0	0	RNU7-33P		ENSG00000251743	snRNA	RFAM:RF00066
ENSG00000200761	0	0	0	0	0	0	0	0	0	0	0	0	7SK		ENSG00000200761	snRNA	RFAM:RF00100
ENSG00000252266	0	0	0	0	0	0	0	0	0	0	0	0	Y_RNA		ENSG00000252266	scRNA	RFAM:RF00019
ENSG00000201496	0	0	0	0	0	0	0	0	0	0	0	0	7SK		ENSG00000201496	snRNA	RFAM:RF00100
MI0016749	0	0	0	0	0	1.28627	0	0	0	0	0.225851	0	hsa-mir-378d-1	100616201		miRNA	miRBase:MI0016749
ENSG00000202392	0	0.913527	0.981885	0	0	0	0	0	0	0	0	0	7SK		ENSG00000202392	snRNA	RFAM:RF00100
ENSG00000200867	0.947863	0	0.981885	0	0	0	0	0	0	0	0	0	7SK		ENSG00000200867	snRNA	RFAM:RF00100
MI0017445	0	0	0	0	0	0	0	0	0	0	0	0	hsa-mir-4798	100616471		miRNA	miRBase:MI0017445
chr4.trna5	0	0	0	0	0	0	0	0	0	0	0	0	trna5			tRNA
MI0015884	0	0	0	0	0	0	0	0	0	0	0	0	hsa-mir-4274	100422826		miRNA	miRBase:MI0015884
MI0000097	0	0	0	0	0	0	0	0	0	0	0	0	hsa-mir-95	407052	ENSG00000207807	miRNA	miRBase:MI0000097
MI0006422	0	0	0	0	0	0	0	0	0	0	0	0	hsa-mir-548i-2	100313902	ENSG00000221275	miRNA	miRBase:MI0006422
MI0014161	0	0	0	0	0	0	0	0	0	0.642838	0	0	hsa-mir-3138	100423011		miRNA	miRBase:MI0014161
MI0003579	0	0	0	0	0	0	0	0	0	0	0	0	hsa-mir-572	693157	ENSG00000207716	miRNA	miRBase:MI0003579
ENSG00000212282	0	0	0	0	0	0	0	0	0	0	0	0	U6		ENSG00000212282	snRNA	RFAM:RF00026
ENSG00000252235	0	0	0	0	0	0	0	0	0	0	0	0	U6		ENSG00000252235	snRNA	RFAM:RF00026
MI0017980	0	0	0	0	0	0	0	0	0	0	0	0	hsa-mir-5091			miRNA	miRBase:MI0017980
ENSG00000202449	0	0	0	0	0	0	0	0	0	0	0	0	SNORA63		ENSG00000202449	snoRNA	RFAM:RF00092
ENSG00000199420	0	0	0	0	0	0	0	0	0	0	0	0	7SK		ENSG00000199420	snRNA	RFAM:RF00100
ENSG00000251758	0	0	0	0	0	0	0	0	0	0	0	0	U6		ENSG00000251758	snRNA	RFAM:RF00026
ENSG00000206780	0	0	0	0	0	0	0	0	0	0	0	0	SNORA75		ENSG00000206780	snoRNA	RFAM:RF00072
ENSG00000238536	0	0	0	0	0	0	0	0	0	0	0	0	snoU13		ENSG00000238536	snoRNA	RFAM:RF01210
ENSG00000244118	0	0	0	0.555756	0	0	0	0	0	0	0	0	AC025562.1		ENSG00000244118	scRNA_pseudogene
MI0000294	0	0	0	0	0	0	0	0	0	0	0	0	hsa-mir-218-1	407000	ENSG00000207732	miRNA	miRBase:MI0000294
ENSG00000239001	0	0	0	0	0	0	0	0	0	0	0	0	U6		ENSG00000239001	snRNA	RFAM:RF00026
ENSG00000238383	0	0	0	0	0	0	0	0	0	0	0	0	snoU13		ENSG00000238383	snoRNA	RFAM:RF01210
MI0003580	0	0	0	0	0	0	0	0	0	0	0	0	hsa-mir-573	693158	ENSG00000207697	miRNA	miRBase:MI0003580
ENSG00000243005	0	0	0	0	0	0	0	0	0	0	0	0	AC115110.1		ENSG00000243005	scRNA_pseudogene	RFAM:RF00017
ENSG00000238632	0	0	0	0	0	0	0	0	0	0	0	0	U7		ENSG00000238632	snRNA	RFAM:RF00066
ENSG00000200999	0	0	0	0	0	0	0	0	0	0	0	0	SNORD74		ENSG00000200999	snoRNA	RFAM:RF00284
ENSG00000222206	0	0	0	0	0	0	0	0	0	0	0	0	Y_RNA		ENSG00000222206	scRNA	RFAM:RF00019
ENSG00000243548	0	0	0	0	0	0	0	0	0	0	0	0	AC091602.1		ENSG00000243548	scRNA_pseudogene	RFAM:RF00017
MI0015883	0	0	0	0	0	0	0	0	0	0	0	0	hsa-mir-4275	100422937		miRNA	miRBase:MI0015883
ENSG00000252303	0	0	0	0	0	0	0	0	0	0	0	0	U6		ENSG00000252303	snRNA	RFAM:RF00026
ENSG00000251755	0	0	0	0	0	0	0	0	0	0	0	0	U7		ENSG00000251755	snRNA	RFAM:RF00066
ENSG00000238694	0	0	0	0	0	0	0	0	0	0	0	0	snoU13		ENSG00000238694	snoRNA	RFAM:RF01210
ENSG00000206665	0	0	0	0	0	0	0	0	0	0	0	0	U6		ENSG00000206665	snRNA	RFAM:RF00026
MI0006435	0	0	0	0	0	0	0	0	0	0	0	0	hsa-mir-1255b-1	100302215		miRNA	miRBase:MI0006435
MI0017449	0	0	0	0	0	0	0	0	0	0	0	0	hsa-mir-4801	100616435		miRNA	miRBase:MI0017449
ENSG00000207075	0	0	0	0	0	0	0	0	0	0	0	0	Y_RNA		ENSG00000207075	scRNA	RFAM:RF00019
ENSG00000243573	0	0	0	0	0	0	0	0	0	0	0	0	AC098680.4		ENSG00000243573	scRNA_pseudogene
ENSG00000242346	0	0	0	0	0	0	0	0	0	0	0	0	AC098680.3		ENSG00000242346	scRNA_pseudogene
ENSG00000239860	0	0	0	0	0	0	0	0	0	0	0	0	AC098680.2		ENSG00000239860	scRNA_pseudogene
MI0003581	0	0	0.981885	0.555756	2.59983	2.28627	0	0	0	0	0	0	hsa-mir-574	693159	ENSG00000207944	miRNA	miRBase:MI0003581
ENSG00000206675	0	0.913527	0	0	0	0	0	0	0	0.0578757	0	0	U6		ENSG00000206675	snRNA	RFAM:RF00026
ENSG00000222592	0	0	0	0	0	0	0	0	0	0	0	0	U6		ENSG00000222592	snRNA	RFAM:RF00026
MI0019151	0	0	0	0	0	0	0	0	0	0	0	0	hsa-mir-5591			miRNA	miRBase:MI0019151
ENSG00000238797	0	0	0	0	0	0	0	0	0	0	0	0	Y_RNA		ENSG00000238797	scRNA	RFAM:RF00019
ENSG00000252796	0	0	0	0	0	0	0	0	0	0	0	0	RNU7-11P		ENSG00000252796	snRNA	RFAM:RF00066
ENSG00000252975	0	0	0	0	0	0	0	0	0	0	0	0	Y_RNA		ENSG00000252975	scRNA	RFAM:RF00019
ENSG00000243260	0	0	0	0	0	0	0	0	0	0	0	0	AC105287.1		ENSG00000243260	scRNA_pseudogene	RFAM:RF00017
ENSG00000200455	0	0	0	0	0	0	0	0	0	0	0	0	U6		ENSG00000200455	snRNA	RFAM:RF00026
ENSG00000201863	0	0	0	0	0	0	0	0	0	0	0	0	SNORA51		ENSG00000201863	snoRNA	RFAM:RF00432
ENSG00000239010	0	0	0	0	0	0	0	0	0	0	0	0	RNU7-74P		ENSG00000239010	snRNA	RFAM:RF00066
MI0017450	0	0	0	0	0	0	0	0	0	0	0	0	hsa-mir-4802	100616274		miRNA	miRBase:MI0017450
ENSG00000207195	0	0	0	0	0	0	0	0	0	0	0	0	Y_RNA		ENSG00000207195	scRNA	RFAM:RF00019
ENSG00000238351	0	0	0	0	0	0	0	0	0	0	0	0	snoU13		ENSG00000238351	snoRNA	RFAM:RF01210
chr4.trna4	0	0	0	0	0	0	0	0	0	0	0	0	trna4			tRNA
ENSG00000199790	0	0	0	0	0	0	0	0	0	0	0	0	U6		ENSG00000199790	snRNA	RFAM:RF00026
ENSG00000207198	0	0	0	0	0	0	0	0	0	0	0	0	U6		ENSG00000207198	snRNA	RFAM:RF00026
ENSG00000207481	-0.683284	1.23024	1.2986	-0.127529	1.91654	2.18795	1.12812	-0.683284	-0.42504	-0.625409	0.127529	-0.683284	Y_RNA		ENSG00000207481	scRNA	RFAM:RF00019
ENSG00000200338	0	0	0	0	0	0	0	0	0	0	0	0	U1		ENSG00000200338	snRNA	RFAM:RF00003
ENSG00000252595	0	0	0	0	0	0	0	0	0	0	0	0	7SK		ENSG00000252595	snRNA	RFAM:RF00100
ENSG00000239464	0	0	0	0	0	0	0	0	0	0	0	0	AC114774.1		ENSG00000239464	scRNA_pseudogene	RFAM:RF00017
ENSG00000239679	0	0	0	0	0	0	0	0	0	0	0	0	AC080132.1		ENSG00000239679	scRNA_pseudogene	RFAM:RF00017
ENSG00000200720	0	0	0	0	0	0	0	0	0	0	0	0	U6		ENSG00000200720	snRNA	RFAM:RF00026
ENSG00000222257	0	0	0	0	0	0	0	0	0	0	0	0	7SK		ENSG00000222257	snRNA	RFAM:RF00100
ENSG00000252243	0	0	0	0	0	0	0	0	0	0	0	0	U6		ENSG00000252243	snRNA	RFAM:RF00026
ENSG00000238301	0	0	0	0	0	0	0	0	0	0	0	0	snoU13		ENSG00000238301	snoRNA	RFAM:RF01210
ENSG00000251827	0	0	0	0	0	0	0	0	0	0	0	0	7SK		ENSG00000251827	snRNA	RFAM:RF00100
ENSG00000200269	0	0	0	0	0	0	0	0	0	0	0	0	U6		ENSG00000200269	snRNA	RFAM:RF00026
ENSG00000253050	0	0	0	0	0	0	0	0	0	0	0	0	U6		ENSG00000253050	snRNA	RFAM:RF00026
ENSG00000202014	0	0	0	0	0	0	0	0	0	0	0	0	Y_RNA		ENSG00000202014	scRNA	RFAM:RF00019
ENSG00000251722	0	0	0	0	0	0	0	0	0	0	0	0	RNU5E-3P		ENSG00000251722	snRNA	RFAM:RF00020
ENSG00000252913	0	0	0	0	0	0	0	0	0	0	0	0	U6		ENSG00000252913	snRNA	RFAM:RF00026
ENSG00000199924	0	0	0	0	0	0	0	0	0	0	0	0	U6		ENSG00000199924	snRNA	RFAM:RF00026
ENSG00000239068	0	0	0	0	0	0	0	0	0	0	0	0	snoU13		ENSG00000239068	snoRNA	RFAM:RF01210
ENSG00000241541	0	0	0	0	0	0	0	0	0	0	0	0	AC026448.1		ENSG00000241541	scRNA_pseudogene
MI0016792	0	0	0	0	0	1.28627	0	0	0	0	0	0	hsa-mir-4449	100616436		miRNA	miRBase:MI0016792
ENSG00000212588	0	0.913527	1.98189	0.555756	0	0	0	2.38067	0.258244	0	0	0	SNORA26		ENSG00000212588	snoRNA	RFAM:RF00568
ENSG00000212490	0	0	0	0	0	0	0	0	0	0	0	0	SNORA26		ENSG00000212490	snoRNA	RFAM:RF00568
ENSG00000199901	0	0	0	0	0	0	0	0	0	0	0	0	Y_RNA		ENSG00000199901	scRNA	RFAM:RF00019
ENSG00000207385	0	0	0	0	0	0	0	0	0	0	0	0	U6		ENSG00000207385	snRNA	RFAM:RF00026
ENSG00000241625	0	0	0	0	0	0	0	0	0	0	0	0	AC058822.1		ENSG00000241625	scRNA_pseudogene
ENSG00000238753	0	0	0	0	0	0	0	0	0	0	0	0	snoU13		ENSG00000238753	snoRNA	RFAM:RF01210
ENSG00000239534	0	0	0	0	0	0	0	0	0	0	0	0	AC138779.1		ENSG00000239534	snoRNA_pseudogene	RFAM:RF00012
ENSG00000240177	0	0	0	0	0	0	0	0	0	0	0	0	AC111194.1		ENSG00000240177	snRNA_pseudogene
ENSG00000252815	0	0	0	0	0	0	0	0	0	0	0	0	U6		ENSG00000252815	snRNA	RFAM:RF00026
ENSG00000244034	0	0	0	0	0	0	0	0	0	0	0	0	AC111194.2		ENSG00000244034	scRNA_pseudogene	RFAM:RF00017
ENSG00000206839	0	0	0	0	0	0	0	0	0	0	0	0	U6		ENSG00000206839	snRNA	RFAM:RF00026
ENSG00000239040	0	0	0	0	0	0	0	0	0	0	0	0	Y_RNA		ENSG00000239040	scRNA	RFAM:RF00019
ENSG00000238585	0	0	0	0	0	0	0	0	0	0	0	0	Y_RNA		ENSG00000238585	scRNA	RFAM:RF00019
ENSG00000223305	0	0	0	0	2.59983	0	0	0	0	0	0	0	7SK		ENSG00000223305	snRNA	RFAM:RF00100
ENSG00000251923	0	0	0	0	0	0	0	0	0	0	0	0	U6		ENSG00000251923	snRNA	RFAM:RF00026
ENSG00000202358	0	0	0	0	0	0	0	0	0	0	0	0	U6		ENSG00000202358	snRNA	RFAM:RF00026
ENSG00000252489	0	0	0	0	0	0	0	0	0	0	0	0	U6		ENSG00000252489	snRNA	RFAM:RF00026
ENSG00000251799	0	0	0	0	0	0	0	0	0	0	0	0	Y_RNA		ENSG00000251799	scRNA	RFAM:RF00019
ENSG00000238579	0	0	0	0	0	0	0	0	0	0	0	0	snoU13		ENSG00000238579	snoRNA	RFAM:RF01210
ENSG00000251703	0	0	0	0	0	0	0	0	0	0	0	0	U6		ENSG00000251703	snRNA	RFAM:RF00026
ENSG00000238541	0	0	0	0	0	0	0	0	0	0	0	0	snoU13		ENSG00000238541	snoRNA	RFAM:RF01210
ENSG00000238925	0	0	0	0	0	0	0	0	0	0	0	0	snoU13		ENSG00000238925	snoRNA	RFAM:RF01210
ENSG00000199780	0	0	0	0	0	0	0	0	0	0	0	0	Y_RNA		ENSG00000199780	scRNA	RFAM:RF00019
ENSG00000201676	0	0	0	0	0	0	0	0	0	0	0	0	Y_RNA		ENSG00000201676	scRNA	RFAM:RF00019
ENSG00000201775	0	0	0	0	0	0	0	0	0	0	0	0	U6		ENSG00000201775	snRNA	RFAM:RF00026
MI0016793	0	0	0	0	0	0	0	0	0	0	0	0	hsa-mir-548ag-1	100616450		miRNA	miRBase:MI0016793
ENSG00000202169	0	0	0	0	0	0	0	0	0	0	0	0	Y_RNA		ENSG00000202169	scRNA	RFAM:RF00019
ENSG00000252104	0	0	0	0	0	0	0	0	0	0	0	0	U6		ENSG00000252104	snRNA	RFAM:RF00026
ENSG00000222765	0	0	0	0	0	0	0	0	0	0	0	0	U2		ENSG00000222765	snRNA	RFAM:RF00004
MI0006406	0	0	0	0	0	0	0	0	0	0	0	0	hsa-mir-1269a	100302177	ENSG00000221563	miRNA	miRBase:MI0006406
ENSG00000252890	0	0	0	0	0	0	0	0	0	0	0	0	U6		ENSG00000252890	snRNA	RFAM:RF00026
ENSG00000206629	0	0	0	0	0	0	0	0	0	0	0	0	U1		ENSG00000206629	snRNA	RFAM:RF00003
ENSG00000202374	0	0	0	0	0	0	0	0	0	0	0	0	SNORA62		ENSG00000202374	snoRNA	RFAM:RF00091
ENSG00000207428	0	0	0	0	0	0	0	0	0	0	0	0	U6		ENSG00000207428	snRNA	RFAM:RF00026
ENSG00000207448	0	0	0	0	0	0	0	0	0	0	0	0	U6		ENSG00000207448	snRNA	RFAM:RF00026
ENSG00000207058	0	0	0	0	0	0	0	0	0	0	0	0	U6		ENSG00000207058	snRNA	RFAM:RF00026
ENSG00000238318	0	0	0	0	0	0	0	0	0	0	0	0	snoU13		ENSG00000238318	snoRNA	RFAM:RF01210
ENSG00000252880	0	0	0	0	0	0	0	0	0	0	0	0	U6		ENSG00000252880	snRNA	RFAM:RF00026
ENSG00000207007	0	0	0	0	0	0	0	0	0	0	0	0	U6		ENSG00000207007	snRNA	RFAM:RF00026
ENSG00000252955	0.947863	0	0	0	0	0	0	0	0	0	0	0	U4atac		ENSG00000252955	snRNA	RFAM:RF00618
ENSG00000210839	0	0	0	0	0	0	0	0	0	0	0	0	RNU6ATAC5P		ENSG00000210839	snRNA	RFAM:RF00619
ENSG00000239379	0	0	0	0.555756	0	0	0	0	0	0	0	0	AC053527.1		ENSG00000239379	scRNA_pseudogene
ENSG00000221639	0	0	0	0	0	0	0	0	0	0	0	0	SNORA3		ENSG00000221639	snoRNA	RFAM:RF00334
ENSG00000239491	0	0	0	0	0	0	0	0	0	0	0	0	AC112518.1		ENSG00000239491	scRNA_pseudogene
ENSG00000240545	0	0	0	0	0	0	0	0	0	0	0	0	AC112518.2		ENSG00000240545	scRNA_pseudogene
ENSG00000244194	0	0	0	0	0	0	0	0	0	0	0	0	AC097709.1		ENSG00000244194	scRNA_pseudogene	RFAM:RF00017
ENSG00000201644	0	0	0	0	0	0	0	0	0	0	0	0	Y_RNA		ENSG00000201644	scRNA	RFAM:RF00019
ENSG00000222644	0	0	0	0	0	0	0	0	0	0	0	0	U2		ENSG00000222644	snRNA	RFAM:RF00004
ENSG00000212368	0	0	0	0	0	0	0	0	0	0	0	0	U6		ENSG00000212368	snRNA	RFAM:RF00026
ENSG00000241914	0	0	0	0	0	0	0	0	0	0	0	0	AC096743.1		ENSG00000241914	scRNA_pseudogene
ENSG00000199857	0	0	0	0	0	0	0	0	0	0	0	0	SNORD50		ENSG00000199857	snoRNA	RFAM:RF00278
ENSG00000207307	0	0	0	0	0	0	0	0	0	0	0	0	U6		ENSG00000207307	snRNA	RFAM:RF00026
MI0016795	0	0	0	0	0	0	0	0	0	0	0	0	hsa-mir-4450	100616299		miRNA	miRBase:MI0016795
MI0016796	0	0	0	0	0	0	0	0	0	0	0	0	hsa-mir-548ah	100616254		miRNA	miRBase:MI0016796
ENSG00000201641	0	0	0	0	0	0	0	0	0	0	0	0	U6		ENSG00000201641	snRNA	RFAM:RF00026
ENSG00000221711	0	0	0	0	0	0	0	0	0	0	0	0	SNORD75		ENSG00000221711	snoRNA	RFAM:RF00612
ENSG00000200998	0	0	0	0	0	0	0	0	0	0	0	0	Y_RNA		ENSG00000200998	scRNA	RFAM:RF00019
ENSG00000238816	0	0	0	0	0	0	0	0	0	0	0	0	snoU13		ENSG00000238816	snoRNA	RFAM:RF01210
MI0018004	0	0	0	0	0	0	0	0	0	0	0	0	hsa-mir-5096	100616427		miRNA	miRBase:MI0018004
ENSG00000242175	0	0	0	0	0	0	0	0	0	0	0	0	AC098818.1		ENSG00000242175	scRNA_pseudogene	RFAM:RF00017
ENSG00000212620	0	0	0	0	0	0	0	0	0	0	0	0	SNORA75		ENSG00000212620	snoRNA	RFAM:RF00072
ENSG00000207065	0	0	0	0	0	0	0	0	0	0	0	0	RNU5A-2P		ENSG00000207065	snRNA	RFAM:RF00020
ENSG00000252762	0	0	0	0	0	0	0	0	0	0	0	0	SNORA31		ENSG00000252762	snoRNA	RFAM:RF00322
ENSG00000202485	0	0	0	0	0	0	0	0	0	0	0	0	U6		ENSG00000202485	snRNA	RFAM:RF00026
ENSG00000202440	0	0	0	0	0	0	0	0	0	0	0	0	SNORD42		ENSG00000202440	snoRNA	RFAM:RF00150
MI0003582	0	0	0	0	0	0	0	0	0	0	0	0	hsa-mir-575	693160	ENSG00000207746	miRNA	miRBase:MI0003582
ENSG00000199530	0	0	0	0	0	0	0	0	0	0	0	0	Y_RNA		ENSG00000199530	scRNA	RFAM:RF00019
ENSG00000252834	0	0	0	0	0	0	0	0	0	0	0	0	snoU40		ENSG00000252834	snoRNA	RFAM:RF01232
ENSG00000251874	0	0	0	0	0	0	0	0	0	0	0	0	U6		ENSG00000251874	snRNA	RFAM:RF00026
ENSG00000201633	0	0	0	0	0	0	0	0	0	0	0	0	Y_RNA		ENSG00000201633	scRNA	RFAM:RF00019
ENSG00000200108	0	0	0	0	0	0	0	0	0	0	0	0	U6		ENSG00000200108	snRNA	RFAM:RF00026
ENSG00000239466	0	0	0	0	0	0	0	0	0	0	0	0	AC104082.1		ENSG00000239466	scRNA_pseudogene	RFAM:RF00017
ENSG00000252062	0	0	0	0	0	0	0	0	0	0	0	0	U6		ENSG00000252062	snRNA	RFAM:RF00026
ENSG00000201901	0.272132	-1.34717	-1.27881	-0.119975	1.33913	1.02557	-1.03425	0.119974	0.319479	-0.202817	0.135082	-1.91894	7SK		ENSG00000201901	snRNA	RFAM:RF00100
MI0016797	0	0	0	0	0	0	0	0	0	0	0	0	hsa-mir-4451	100616349		miRNA	miRBase:MI0016797
ENSG00000252757	0	0	0	0	0	0	0	0	0	0	0	0	7SK		ENSG00000252757	snRNA	RFAM:RF00100
MI0016798	0	0	0	0	0	0	0	0	0	0	0	0	hsa-mir-4452	100616463		miRNA	miRBase:MI0016798
MI0019313	0	0	0	0	0	0	0	0	0	0	0	0	hsa-mir-5705			miRNA	miRBase:MI0019313
ENSG00000240966	0	0	0	0	0	0	0	0	0	0	0	0	AC108516.1		ENSG00000240966	scRNA_pseudogene	RFAM:RF00017
ENSG00000251716	0	0	0	0	0	0	0	0	0	0	0	0	Y_RNA		ENSG00000251716	scRNA	RFAM:RF00019
ENSG00000200024	0	0	0	0	0	0	0	0	0	0	0	0	Y_RNA		ENSG00000200024	scRNA	RFAM:RF00019
ENSG00000238652	0	0	0	0	0	0	0	0	0	0	0	0	snoU13		ENSG00000238652	snoRNA	RFAM:RF01210
ENSG00000202000	0	0	0	0	0	0	0	0	0	0	0	0	U1		ENSG00000202000	snRNA	RFAM:RF00003
ENSG00000201707	0	0	0	0	0	0	0	0	0	0	0	0	U6		ENSG00000201707	snRNA	RFAM:RF00026
ENSG00000221440	0	0	0	0	0	0	0	0	0	0	0	0	U6atac		ENSG00000221440	snRNA	RFAM:RF00619
ENSG00000199326	0	0	0	0	0	0	0	0	0	0	0	0	U6		ENSG00000199326	snRNA	RFAM:RF00026
ENSG00000200469	0	0	0	0	0	0	0	0	0	0	0	0	U6		ENSG00000200469	snRNA	RFAM:RF00026
ENSG00000207480	0	0	0	0	0	0	0	0	0	0	0	0	Y_RNA		ENSG00000207480	scRNA	RFAM:RF00019
ENSG00000252322	0	0	0	0	0	0	0	0	0	0	0	0	7SK		ENSG00000252322	snRNA	RFAM:RF00100
ENSG00000207524	-0.147196	1.64159	1.99374	-0.0698175	0.38929	-0.187303	-0.247128	0.585169	-0.215326	-1.15266	0.130792	0.0698178	U6		ENSG00000207524	snRNA	RFAM:RF00026
ENSG00000212226	0	0	0	0	0	0	0	0	0	0	0	0	U6		ENSG00000212226	snRNA	RFAM:RF00026
ENSG00000252087	0	0	0	0	0	0	0	0	0	0	0	0	7SK		ENSG00000252087	snRNA	RFAM:RF00100
ENSG00000200622	0	0	0	0	0	0	0	0	0	0	0	0	U6		ENSG00000200622	snRNA	RFAM:RF00026
ENSG00000201744	0	0	0	0	0	0	0	0	0	0	0	0	U6		ENSG00000201744	snRNA	RFAM:RF00026
ENSG00000201640	0	0	0	0	0	0	0	0	0	0	0	0	7SK		ENSG00000201640	snRNA	RFAM:RF00100
ENSG00000200658	-0.242047	2.25644	1.73984	1.31371	-0.242047	1.04422	-0.242047	2.13862	0.0161968	-0.242047	-0.0161968	-0.242047	Y_RNA		ENSG00000200658	scRNA	RFAM:RF00019
ENSG00000252548	0	0	0	0	0	0	0	0	0	0	0	0	U7		ENSG00000252548	snRNA	RFAM:RF00066
MI0016085	0	0	0	0	0	0	0	0	0	0	0	0	hsa-mir-3684	100500867		miRNA	miRBase:MI0016085
MI0006389	0	0	0	0	0	0	0	0	0	0	0	0	hsa-mir-1255a	100313827	ENSG00000221265	miRNA	miRBase:MI0006389
ENSG00000199529	0	0	0	0	0	0	0	0	0	0	0	0	U6		ENSG00000199529	snRNA	RFAM:RF00026
ENSG00000241144	0	0	0	0	0	0	0	0	0	0	0	0	AC098487.1		ENSG00000241144	scRNA_pseudogene	RFAM:RF00017
ENSG00000252739	0	0	0	0	0	0	0	0	0	0	0	0	U7		ENSG00000252739	snRNA	RFAM:RF00066
ENSG00000238948	0	0	0	0	0	0	0	0	0	0	0	0	snoU13		ENSG00000238948	snoRNA	RFAM:RF01210
ENSG00000252460	0	0	0	0	0	0	0	0	0	0	0	0	U6		ENSG00000252460	snRNA	RFAM:RF00026
ENSG00000251906	0	0	0	0	0	0	0	0	0	0	0	0	U6		ENSG00000251906	snRNA	RFAM:RF00026
ENSG00000252136	0	0	0	0	0	0	0	0	0	0	0	0	SNORA31		ENSG00000252136	snoRNA	RFAM:RF00322
ENSG00000243383	0	0	0	0	0	0	0	0	0	0	0	0	AC026029.1		ENSG00000243383	scRNA_pseudogene	RFAM:RF00017
ENSG00000200917	0	0	0	0	0	0	0	0	0	0	0	0	U6		ENSG00000200917	snRNA	RFAM:RF00026
ENSG00000252566	0	0	0	0	0	0	0	0	0	0	0	0	SNORD112		ENSG00000252566	snoRNA	RFAM:RF01169
ENSG00000252470	0	0	0	0	0	0	0	0	0	0	0	0	U6		ENSG00000252470	snRNA	RFAM:RF00026
ENSG00000222691	0	0	0	0	0	0	0	0	0	0	0	0	U6		ENSG00000222691	snRNA	RFAM:RF00026
ENSG00000206601	0	0	0	0	0	0	0	0	0	0	0	0	U6		ENSG00000206601	snRNA	RFAM:RF00026
ENSG00000243227	0	0	0	0	0	0	0	0	0	0	0	0	AC138782.1		ENSG00000243227	scRNA_pseudogene	RFAM:RF00017
MI0003583	0	0	0	0	0	0	0	0	0	0	0	0	hsa-mir-576	693161	ENSG00000207988	miRNA	miRBase:MI0003583
ENSG00000244497	0	0	0	0	0	0	0	0	0	0	0	0	AC105314.1		ENSG00000244497	snRNA_pseudogene
ENSG00000207260	0	0	0	0	0	0	0	0	0	0	0	0	U6		ENSG00000207260	snRNA	RFAM:RF00026
ENSG00000212160	0	0	0	0	0	0	0	0	0	0	0	0	U6		ENSG00000212160	snRNA	RFAM:RF00026
ENSG00000199894	0	0	0	0	0	0	0	0	0	0	0	0	snoU2_19		ENSG00000199894	snoRNA	RFAM:RF00494
MI0005775	0	0	0	0	0	0	0	0	0	0	0	0	hsa-mir-297	100126354	ENSG00000215961	miRNA	miRBase:MI0005775
ENSG00000200963	0	0	0	0	0	0	0	0	0	0	0	0	U6		ENSG00000200963	snRNA	RFAM:RF00026
ENSG00000222306	0	0	0	0	0	0	0	0	0	0	0	0	Y_RNA		ENSG00000222306	scRNA	RFAM:RF00019
MI0000775	0	0	0	0	0	0	0	0	0	0	0	0	hsa-mir-367	442912	ENSG00000199169	miRNA	miRBase:MI0000775
MI0000774	0	0	0	0	0	0	0	0	0	0	0	0	hsa-mir-302d	442896	ENSG00000199145	miRNA	miRBase:MI0000774
MI0000738	0	0	0	0	0	0	0	0	0	0	0	0	hsa-mir-302a	407028	ENSG00000207927	miRNA	miRBase:MI0000738
MI0000773	0	0	0	0	0	0	0	0	0	0	0	0	hsa-mir-302c	442895	ENSG00000199102	miRNA	miRBase:MI0000773
MI0000772	0	0	0	0	0	0	0	0	0	0	0	0	hsa-mir-302b	442894	ENSG00000199058	miRNA	miRBase:MI0000772
ENSG00000244742	0	0	0	0	0	0	0	0	0	0	0	0	AC106864.2		ENSG00000244742	scRNA_pseudogene
ENSG00000243032	0	0	0	0	0	0	0	0	0	0	0	0	AC106864.1		ENSG00000243032	scRNA_pseudogene
ENSG00000202536	0	0	0	0.555756	0	0	0	0	0	0	0	0	Y_RNA		ENSG00000202536	scRNA	RFAM:RF00019
MI0006373	0	0	0	0	0	0	0	0	0	0	0	0	hsa-mir-1243	100302188		miRNA	miRBase:MI0006373
ENSG00000239279	0	0	0	0	0	0	0	0	0	0	0	0	AC093900.1		ENSG00000239279	scRNA_pseudogene	RFAM:RF00017
ENSG00000206820	0	0	2.56685	0	0	0	0.226442	0	0	0	0	0	U1		ENSG00000206820	snRNA	RFAM:RF00003
MI0003584	0	0	0	0	0	0	0	0	0	0	0	0	hsa-mir-577	693162	ENSG00000207931	miRNA	miRBase:MI0003584
ENSG00000240637	0	0	0	0	0	0	0	0	0	0	0	0	AC110777.1		ENSG00000240637	scRNA_pseudogene	RFAM:RF00017
MI0009983	0	0	0	0	0	0	0	0	0	0	0	0	hsa-mir-1973	100302290		miRNA	miRBase:MI0009983
ENSG00000201752	0	0	0	0	0	0	0	0	0	0	0	0	U6		ENSG00000201752	snRNA	RFAM:RF00026
ENSG00000206823	-2.25828	0.822858	-0.809223	0.22408	0.393681	2.01872	-0.105235	-1.41044	0.374027	-0.20967	-0.864818	0.105235	SNORA24		ENSG00000206823	snoRNA	RFAM:RF00399
ENSG00000223225	0	0	0	0	0	0	0	0	0	0	0	0	U6		ENSG00000223225	snRNA	RFAM:RF00026
ENSG00000201186	0	0	0	0	0	0	0	0	0	0	0	0	U4		ENSG00000201186	snRNA	RFAM:RF00015
ENSG00000223208	0	0	0	0	0	0	0	0	0	0	0	0	U6		ENSG00000223208	snRNA	RFAM:RF00026
ENSG00000221245	0	0	0	0	0	0	0	0	0	0	0	0	SNORA11		ENSG00000221245	snoRNA	RFAM:RF00614
ENSG00000200553	0	0	0	0	0	0	0	0	0	0	0	0	Y_RNA		ENSG00000200553	scRNA	RFAM:RF00019
ENSG00000212359	0	0	0	0	0	0	0	0	0	0	0	0	U6		ENSG00000212359	snRNA	RFAM:RF00026
ENSG00000223006	0	0	0	0	0	0	0	0	0	0	0	0	7SK		ENSG00000223006	snRNA	RFAM:RF00100
ENSG00000252183	0	0	0	0	0	0	0	0	0	0	0	0	U6		ENSG00000252183	snRNA	RFAM:RF00026
ENSG00000207148	0.947863	0	0	0	0	1.28627	0.226442	0	0	0	0	0	Y_RNA		ENSG00000207148	scRNA	RFAM:RF00019
ENSG00000239878	0	0	0	0	0	0	0	0	0	0	0	0	AC108930.1		ENSG00000239878	snRNA_pseudogene
ENSG00000241037	0	0	0	0.555756	0	0	0	0	1.25824	1.64284	0	0	AC097533.1		ENSG00000241037	scRNA_pseudogene	RFAM:RF00017
chr4.trna3	3.00389	-0.528938	-0.528938	1.02682	4.87824	0.75733	-0.528938	-0.528938	-0.528938	0.528938	-0.528938	1.71971	trna3			tRNA
ENSG00000201297	0	0	0	0	0	0	0	0	0	0	0	0	Y_RNA		ENSG00000201297	scRNA	RFAM:RF00019
MI0010488	0	0	0	0	0	0	0	0	0	0	0	0	hsa-mir-2054	100302267		miRNA	miRBase:MI0010488
ENSG00000199862	0	0	0	0	0	0	0	0	0	0	0	0	Y_RNA		ENSG00000199862	scRNA	RFAM:RF00019
ENSG00000251821	0	0	0	0	0	0	0	0	0	0	0	0	U6		ENSG00000251821	snRNA	RFAM:RF00026
ENSG00000238802	0	0	0	0	0	0	0	0	0	0	0	0	snoU13		ENSG00000238802	snoRNA	RFAM:RF01210
ENSG00000206782	0	0	0	0	0	0	0	0	0	0	0	0	U6		ENSG00000206782	snRNA	RFAM:RF00026
ENSG00000241392	0	0	0	0	0	0	0	0	0	0	0	0	AC107393.1		ENSG00000241392	scRNA_pseudogene	RFAM:RF00017
ENSG00000252014	0	0	0	0	0	0	0	0	0	0	0	0	SNORA70		ENSG00000252014	snoRNA	RFAM:RF00156
ENSG00000207188	0	0	0	0	0	0	0	0	0	0	0	0	U6		ENSG00000207188	snRNA	RFAM:RF00026
ENSG00000207322	0	0	0	0	0	0	0.226442	0	0	0	0.225851	0	U1		ENSG00000207322	snRNA	RFAM:RF00003
ENSG00000239286	0	0	0	0	0	0	0	0	0	0	0	0	AC109927.1		ENSG00000239286	scRNA_pseudogene
ENSG00000252503	0	0	0	0	0	0	0	0	0	0	0	0	U6		ENSG00000252503	snRNA	RFAM:RF00026
ENSG00000240723	0	0	0	0	0	0	0	0	0	0	0	0	AC093602.1		ENSG00000240723	scRNA_pseudogene	RFAM:RF00017
ENSG00000239545	0	0	0	0	0	0	0	0	0	0	0	0	AC024032.1		ENSG00000239545	scRNA_pseudogene
ENSG00000241637	0	0	0	0	0	0	0	0	0	0	0	0	AC024032.2		ENSG00000241637	tRNA_pseudogene
ENSG00000207384	0	0	0	0	0	0	0	0	0	0	0	0	Y_RNA		ENSG00000207384	scRNA	RFAM:RF00019
ENSG00000252362	0	0	0	0	0	0	0	0	0	0	0	0	U6		ENSG00000252362	snRNA	RFAM:RF00026
ENSG00000206722	0	0	0	0	0	0	0	0	0	0	0	0	U6		ENSG00000206722	snRNA	RFAM:RF00026
ENSG00000200520	0	0	0	0	0	0	0	0	0	0	0	0	U6		ENSG00000200520	snRNA	RFAM:RF00026
ENSG00000239005	0	0	0	0	0	0	0	0	0	0	0	0	ACA64		ENSG00000239005	snoRNA	RFAM:RF01225
ENSG00000201533	0	0	0	0	0	0	0	0	0	0	0	0	7SK		ENSG00000201533	snRNA	RFAM:RF00100
ENSG00000252233	0	0	0	0	0	0	0	0	0	0	0	0	7SK		ENSG00000252233	snRNA	RFAM:RF00100
ENSG00000252300	0	0	0	0	0	0	0	0	0	0	0	0	SNORD112		ENSG00000252300	snoRNA	RFAM:RF01169
ENSG00000242102	0	0	0	0	0	0	0	0	0	0	0	0	AC108019.1		ENSG00000242102	scRNA_pseudogene	RFAM:RF00017
ENSG00000207155	0	0	0	0	0	0	0	0	0	0	0	0	Y_RNA		ENSG00000207155	scRNA	RFAM:RF00019
ENSG00000222613	0	0	0	0	0	0	0	0	0	0	0	0	Y_RNA		ENSG00000222613	scRNA	RFAM:RF00019
ENSG00000238695	0	0	0	0	0	0	0	0	0	0	0	0	snoU13		ENSG00000238695	snoRNA	RFAM:RF01210
ENSG00000200049	0	0.913527	0	0	0	0	0	0	0	0	0	0	Y_RNA		ENSG00000200049	scRNA	RFAM:RF00019
MI0014162	0	0	0	0	0	0	0	0	0	0	0	0	hsa-mir-3139	100423017		miRNA	miRBase:MI0014162
ENSG00000222594	0	0	0	0	0	0	0	0	0	0	0	0	7SK		ENSG00000222594	snRNA	RFAM:RF00100
ENSG00000238713	0	0	0	0	0	0	0	0	0	0	0	0	Y_RNA		ENSG00000238713	scRNA	RFAM:RF00019
ENSG00000201314	0	0	0	0	0	0	0	0	0	0	0	0	Y_RNA		ENSG00000201314	scRNA	RFAM:RF00019
ENSG00000207182	0	0	0	0	0	0	0	0	0	0	0	0	U1		ENSG00000207182	snRNA	RFAM:RF00003
MI0006395	0	0	0	0	0	0	0	0	0	0	0	0	hsa-mir-548g	100302252	ENSG00000221369	miRNA	miRBase:MI0006395
MI0017446	0	0	0	0	0	0	0	0	0	0	0	0	hsa-mir-4799	100616246		miRNA	miRBase:MI0017446
ENSG00000240014	0	0	0	0	0	0	0	0	0	0	0	0	AC093835.1		ENSG00000240014	scRNA_pseudogene	RFAM:RF00017
ENSG00000239168	0	0	0	0	0	0	0	0	0	0	0	0	U7		ENSG00000239168	snRNA	RFAM:RF00066
ENSG00000207121	0	0	0	0	0	0	0	0	0	0	0	0	U6		ENSG00000207121	snRNA	RFAM:RF00026
ENSG00000238721	0	0	0	0	0	0	0	0	0	0	0	0	U7		ENSG00000238721	snRNA	RFAM:RF00066
ENSG00000201264	0	0	0	0	0	0	0	0	0	1.05788	0	0	SNORD73		ENSG00000201264	snoRNA	RFAM:RF00071
ENSG00000208797	-0.105144	0.195734	-0.395832	-0.365972	0.648049	-0.132832	-0.2517	0.349735	0.825255	0.163095	0.105144	-0.276734	SNORD73A		ENSG00000208797	snoRNA	RFAM:RF00071
ENSG00000252544	0	0	0	0	0	0	0	0	0	0	0	0	U6		ENSG00000252544	snRNA	RFAM:RF00026
ENSG00000253019	0	0	0	0	0	0	0	0	0	0	0	0	7SK		ENSG00000253019	snRNA	RFAM:RF00100
ENSG00000244544	0	0	0.981885	0	0	0	0	0	0.258244	1.05788	1.22585	0	AC079340.1		ENSG00000244544	scRNA_pseudogene	RFAM:RF00017
MI0014163	0	0	0	0	0	0	0	0	0	0	0	0	hsa-mir-3140	100422896		miRNA	miRBase:MI0014163
MI0016799	0	0	0	0	0	0	0	0	0	0	0	0	hsa-mir-4453	100616193		miRNA	miRBase:MI0016799
ENSG00000252030	0	0	0	0	0	0	0	0	0	0	0	0	U6		ENSG00000252030	snRNA	RFAM:RF00026
ENSG00000201786	0	0.913527	1.98189	0	0	0	0	0	0	0	0	0	Y_RNA		ENSG00000201786	scRNA	RFAM:RF00019
ENSG00000243883	0	0	0	0	0	0	0	0	0	0	0	0	AC013477.1		ENSG00000243883	scRNA_pseudogene	RFAM:RF00017
ENSG00000200350	0	0	0	0	0	0	0	0	0	0	0	0	U6		ENSG00000200350	snRNA	RFAM:RF00026
ENSG00000222582	0	0	0	0	0	0	0	0	0	0	0	0	U2		ENSG00000222582	snRNA	RFAM:RF00004
ENSG00000252604	0	0	0	0	0	0	0	0	0	0	0	0	U2		ENSG00000252604	snRNA	RFAM:RF00004
chr4.trna1	0	0	0	0	0	0	0	0	0	0	0	0	trna1			tRNA
chr4.trna2	0	0	0	0	2.59983	0	0	0	0	0	0	0	trna2			tRNA
ENSG00000252524	0	0	0	0	0	0	0	0	0	0	0	0	Y_RNA		ENSG00000252524	scRNA	RFAM:RF00019
ENSG00000199859	0	0	0	0	0	0	0	0	0	0	0	0	U6		ENSG00000199859	snRNA	RFAM:RF00026
ENSG00000200521	-0.138994	0.32917	0.216957	0.276254	0.512969	-2.38555	-0.860415	0.516203	-0.713136	-2.15451	0.138994	-0.806503	Y_RNA		ENSG00000200521	scRNA	RFAM:RF00019
ENSG00000199634	0	0	0	0	0	0	0	0	0	0	0	0	U4		ENSG00000199634	snRNA	RFAM:RF00015
ENSG00000212300	0	0	0	0	0	0	0	0	0	0	0	0	U3		ENSG00000212300	snoRNA	RFAM:RF00012
ENSG00000206703	0	0	0	0	0	0	0	0	0	0	0	0	U6		ENSG00000206703	snRNA	RFAM:RF00026
ENSG00000206978	0	0	0	0	0	0	0	0	0	0	0	0	Y_RNA		ENSG00000206978	scRNA	RFAM:RF00019
MI0016089	0	0	0	0	0	0	0	0	0	0	0	0	hsa-mir-3688-1	100500881		miRNA	miRBase:MI0016089
MI0017447	0	0	0	0	0	0	0	0	0	0	0	0	hsa-mir-3688-2	100616303		miRNA	miRBase:MI0017447
ENSG00000251979	0	0	0	0	0	0	0	0	0	0	0	0	U3		ENSG00000251979	snoRNA	RFAM:RF00012
ENSG00000240153	0	0	0	0	0	0	0	0	0	0	0	0	AC105423.1		ENSG00000240153	snoRNA_pseudogene	RFAM:RF00012
ENSG00000240942	0	0	0	0	0	0	0	0	0	0	0	0	AC095047.1		ENSG00000240942	scRNA_pseudogene
MI0016800	0	0	0	0	0	0	0	0	0	0	0	0	hsa-mir-4454	100616234		miRNA	miRBase:MI0016800
ENSG00000253001	0	0	0	0	0	0	0	0	0	0	0	0	7SK		ENSG00000253001	snRNA	RFAM:RF00100
ENSG00000239273	0	0	0	0	0	0	0	0	0	0	0	0	AC096563.1		ENSG00000239273	scRNA_pseudogene
ENSG00000223037	0	0	0	0	0	0	0	0	0	0	0	0	U6		ENSG00000223037	snRNA	RFAM:RF00026
ENSG00000201050	0	0	0	0	0	0	0	0	0	0	0	0	U6		ENSG00000201050	snRNA	RFAM:RF00026
ENSG00000200974	0	0	0	0	0	0	0	0	0	0	0	0	U4		ENSG00000200974	snRNA	RFAM:RF00015
MI0003585	0	0	0	0	0	0	0	0	0	0	0	0	hsa-mir-578	693163	ENSG00000207559	miRNA	miRBase:MI0003585
ENSG00000206711	0	0	0	0	0	0	0	0	0	0	0	0	Y_RNA		ENSG00000206711	scRNA	RFAM:RF00019
ENSG00000240772	0	0	0	0	0	0	0	0	0	0	0	0	AC079349.1		ENSG00000240772	scRNA_pseudogene	RFAM:RF00017
ENSG00000222721	0	0	0	0	0	0	0	0	0	0	0	0	7SK		ENSG00000222721	snRNA	RFAM:RF00100
ENSG00000238744	0	0	0	0	0	0	0	0	0	0	0	0	snoU13		ENSG00000238744	snoRNA	RFAM:RF01210
ENSG00000207171	0	0	0	0	0	0	0	0	0	0	0	0	SNORA51		ENSG00000207171	snoRNA	RFAM:RF00432
ENSG00000206613	0	0	0	0	0	1.28627	0	0	0	0	0	0	U6		ENSG00000206613	snRNA	RFAM:RF00026
ENSG00000201176	0	0	0	0	0	0	0	0	0	0	0	0	U6		ENSG00000201176	snRNA	RFAM:RF00026
ENSG00000251961	0	0	0	0	0	0	0	0	0	0	0	0	U6atac		ENSG00000251961	snRNA	RFAM:RF00619
ENSG00000241652	0	0	0	0	0	0	0	0	0	0	0	0	AC105285.2		ENSG00000241652	scRNA_pseudogene	RFAM:RF00017
MI0014164	0	0	0	0	0	0	0	0	0	0	0	0	hsa-mir-548t	100422849		miRNA	miRBase:MI0014164
ENSG00000252898	0	0	0	0	0	0	0	0	0	0	0	0	U6		ENSG00000252898	snRNA	RFAM:RF00026
MI0015882	0	0	0	0	0	0	0	0	0	0	0	0	hsa-mir-4276	100423042		miRNA	miRBase:MI0015882
ENSG00000201516	0	0	0	0	0	0	0	0	0	0	0	0	SNORA51		ENSG00000201516	snoRNA	RFAM:RF00432
ENSG00000222859	0	0	0	0	0	0	0	0	0	0	0	0	7SK		ENSG00000222859	snRNA	RFAM:RF00100
ENSG00000251734	0	0	0	0	0	0	0	0	0	0	0	0	U7		ENSG00000251734	snRNA	RFAM:RF00066
ENSG00000252388	0	0	0	0	0	0	0	0	0	0	0	0	snoU13		ENSG00000252388	snoRNA	RFAM:RF01210
ENSG00000253000	0	0	0	0	0	0	0	0	0	0	0	0	U1		ENSG00000253000	snRNA	RFAM:RF00003
ENSG00000212191	0	0	0	0	0	0	0	0	0	0	0	0	SNORD65		ENSG00000212191	snoRNA	RFAM:RF00571
ENSG00000242005	0	0	0	0	0	0	0	0	0	0	0	0	AC104660.1		ENSG00000242005	snoRNA_pseudogene
ENSG00000251742	0	0	0	0	0	0	0	0	0	0	0	0	7SK		ENSG00000251742	snRNA	RFAM:RF00100
MI0006372	0	0	0	0	0	0	0	0	0	0	0	0	hsa-mir-1305	100302270	ENSG00000221227	miRNA	miRBase:MI0006372
ENSG00000252343	0	0	0	0	0	0	0	0	0	0	0	0	U2		ENSG00000252343	snRNA	RFAM:RF00004
ENSG00000251714	0	0	0	0	0	0	0	0	0	0	0	0	7SK		ENSG00000251714	snRNA	RFAM:RF00100
ENSG00000252702	0	0	0	0	0	0	0	0	0	0	0	0	U7		ENSG00000252702	snRNA	RFAM:RF00066
ENSG00000252048	0	0	0	0	0	0	0	0	0	0	0	0	U3		ENSG00000252048	snoRNA	RFAM:RF00012
ENSG00000238319	0	0	0	0	0	0	0	0	0	0	0	0	snoU13		ENSG00000238319	snoRNA	RFAM:RF01210
ENSG00000238596	0	0	0	0	0	0	0	0	0	0	0	0	snoU13		ENSG00000238596	snoRNA	RFAM:RF01210
ENSG00000239116	0	0	0	0	0	0	0	0	0	0	0	0	snoU13		ENSG00000239116	snoRNA	RFAM:RF01210
ENSG00000252157	0	0	0	0	0	0	0	0	0	0	0	0	U6		ENSG00000252157	snRNA	RFAM:RF00026
ENSG00000201433	0	0	0	0	0	0	0	0	0	0	0	0	U6		ENSG00000201433	snRNA	RFAM:RF00026
ENSG00000251739	0	0	0	0	0	0	0	0	0	0	0	0	U6		ENSG00000251739	snRNA	RFAM:RF00026
ENSG00000244512	0	0	0	0	0	0	0	0	0	0	0	0	AC079080.2		ENSG00000244512	scRNA_pseudogene	RFAM:RF00017
ENSG00000251878	0	0	0	0	0	0	0	0	0	0	0	0	SNORD79		ENSG00000251878	snoRNA	RFAM:RF00152
MI0016602	0	0	0	0	0	0	0	0	0	0	0	0	hsa-mir-3945	100500818		miRNA	miRBase:MI0016602
MI0016801	0	0	0	0	0	0	0	0	0	0	0	0	hsa-mir-4455	100616111		miRNA	miRBase:MI0016801
ENSG00000244154	0.947863	0	0	0	0	0	0	0	1.25824	0	0	0	AC093824.1		ENSG00000244154	scRNA_pseudogene	RFAM:RF00019
ENSG00000207231	0	0	0	0	0	0	0	0	0	0	0	0	Y_RNA		ENSG00000207231	scRNA	RFAM:RF00019
ENSG00000207497	0	0.913527	0	0	0	0	2.54837	0	0	0	0	0	Y_RNA		ENSG00000207497	scRNA	RFAM:RF00019
ENSG00000239034	0	0	0	0	0	0	0	0	0	0	0	0	snoU13		ENSG00000239034	snoRNA	RFAM:RF01210
ENSG00000222727	0	0	0	0	0	0	0	0	0	0	0	0	U4		ENSG00000222727	snRNA	RFAM:RF00015
ENSG00000253013	0	0	0	0	0	0	0	0	0	0	0	0	SNORA31		ENSG00000253013	snoRNA	RFAM:RF00322
ENSG00000212387	0	0	0	0	0	0	0	0	0	0	0	0	U6		ENSG00000212387	snRNA	RFAM:RF00026
ENSG00000201085	0	0	0	0	0	0	0	0	0	0	0	0	U6		ENSG00000201085	snRNA	RFAM:RF00026
ENSG00000252275	0	0	0	0	0	0	0	0	0	0	0	0	U7		ENSG00000252275	snRNA	RFAM:RF00066
ENSG00000202215	0	0	0	0	0	0	0	0	0	0	0	0	U1		ENSG00000202215	snRNA	RFAM:RF00003
ENSG00000240387	0	0	0	0	0	1.28627	0	0	0	0	0	0	AF250324.1		ENSG00000240387	scRNA_pseudogene
ENSG00000199540	0	0	0	0	0	0	0	0	0	0	0	0	Y_RNA		ENSG00000199540	scRNA	RFAM:RF00019
MI0016802	0	0	0	0	0	0	0	0	0	0	0	0	hsa-mir-4456	100616381		miRNA	miRBase:MI0016802
MI0017262	0	0	0	0	0	0	0	0	0	0	0	0	hsa-mir-4635	100616479		miRNA	miRBase:MI0017262
MI0016803	0	0	0	0	0	0	0	0	0	0	0	0	hsa-mir-4457	100616235		miRNA	miRBase:MI0016803
MI0015886	0	0	0	0	0	0	0	0	0	0	0	0	hsa-mir-4277	100422966		miRNA	miRBase:MI0015886
ENSG00000201026	0	0	0	0	0	0	0	0	0	0	0	0	Y_RNA		ENSG00000201026	scRNA	RFAM:RF00019
ENSG00000223007	0	0	0	0	0	0	0	0	0	0	0	0	7SK		ENSG00000223007	snRNA	RFAM:RF00100
MI0015888	0	0	0	0	0	0	0	0	0	0	0	0	hsa-mir-4278	100422999		miRNA	miRBase:MI0015888
ENSG00000200243	1.53283	0	0	1.55576	0	2.28627	0	0	2.25824	1.64284	0	0	7SK		ENSG00000200243	snRNA	RFAM:RF00100
ENSG00000199773	0	0	0	0	0	0	0	0	0	0	0	0	U1		ENSG00000199773	snRNA	RFAM:RF00003
MI0016804	0	0	0	0	0	0	0	0	0	0	0	0	hsa-mir-4458	100616142		miRNA	miRBase:MI0016804
MI0017263	0	0	0	0	0	0	0	0	0	0	0	0	hsa-mir-4636	100616326		miRNA	miRBase:MI0017263
ENSG00000239112	0	0	0	0	0	0	0	0	0	0	0	0	SNORD123		ENSG00000239112	snoRNA	RFAM:RF01156
ENSG00000252341	0	0	0	0	0	0	0	0	0	0	0	0	Y_RNA		ENSG00000252341	scRNA	RFAM:RF00019
ENSG00000252671	0	0	0	0	0	0	0	0	0	0	0	0	Y_RNA		ENSG00000252671	scRNA	RFAM:RF00019
ENSG00000207312	0	0	0	0	0	0	0.226442	0	0	0	0	0	U6		ENSG00000207312	snRNA	RFAM:RF00026
ENSG00000212305	0	0	0	0	0	0	0	0	0	0	0	0	U6		ENSG00000212305	snRNA	RFAM:RF00026
MI0017264	0	0	0	0	0	0	0	0	0	0	0	0	hsa-mir-4637	100616271		miRNA	miRBase:MI0017264
ENSG00000202269	0	0	0	0	0	0	0	0	0	0	0	0	U8		ENSG00000202269	snoRNA	RFAM:RF00096
MI0005562	0	0	0	0	0	0	0	0	0	0	0	0	hsa-mir-887	100126347	ENSG00000216077	miRNA	miRBase:MI0005562
ENSG00000201370	0	0	0	0	0	0	0	0	0	0	0	0	Y_RNA		ENSG00000201370	scRNA	RFAM:RF00019
ENSG00000201436	0	0	0	0	0	0	0	0	0	0	0	0	U6		ENSG00000201436	snRNA	RFAM:RF00026
ENSG00000206814	0	0	0	0	0	0	0	0	0	0	0	0	Y_RNA		ENSG00000206814	scRNA	RFAM:RF00019
ENSG00000252908	0	0	0	0	0	0	0	0	0	0	0	0	U6		ENSG00000252908	snRNA	RFAM:RF00026
ENSG00000201715	0	0	0	0	0	0	0	0	0	0	0	0	7SK		ENSG00000201715	snRNA	RFAM:RF00100
ENSG00000212278	0	0	0	0	0	0	0	0	0	0	0	0	SNORD81		ENSG00000212278	snoRNA	RFAM:RF00136
ENSG00000241552	0	0	0	0	0	0	0	0	0	0	0	0	AC113389.1		ENSG00000241552	scRNA_pseudogene	RFAM:RF00017
ENSG00000238674	0	0	0	0	0	0	0	0	0	0	0	0	snoU13		ENSG00000238674	snoRNA	RFAM:RF01210
ENSG00000242745	0	0	0	0	0	0	0	0	0	0	0	0	AC114981.1		ENSG00000242745	scRNA_pseudogene
ENSG00000206912	0	0	0	0	0	0	0	0	0	0	0	0	Y_RNA		ENSG00000206912	scRNA	RFAM:RF00019
ENSG00000252083	0	0	0	0	0	0	0	0	0	0	0	0	SNORA40		ENSG00000252083	snoRNA	RFAM:RF00561
ENSG00000200600	0	0	0	0	0	0	0	0	0	0	0	0	Y_RNA		ENSG00000200600	scRNA	RFAM:RF00019
ENSG00000223004	0	0	0	0	0	0	0	0	0	0	0	0	SNORD29		ENSG00000223004	snoRNA	RFAM:RF00070
ENSG00000199911	0	0	0	0	0	0	0	0	0	0	0	0	Y_RNA		ENSG00000199911	scRNA	RFAM:RF00019
ENSG00000201016	0	0	0	0	0	0	0	0	0	0	0	0	U6		ENSG00000201016	snRNA	RFAM:RF00026
ENSG00000222560	0	0	0	0	0	0	0	0	0	0	0	0	U4		ENSG00000222560	snRNA	RFAM:RF00015
chr5.trna24	0	0	0.981885	0	0	0	0	0	0	0	0	0	trna24			tRNA
ENSG00000207261	0	0	0	0	0	0	0	0	0	0	0	0	U6		ENSG00000207261	snRNA	RFAM:RF00026
ENSG00000252867	0	0	0	0	0	0	0	0	0	0	0	0	U6		ENSG00000252867	snRNA	RFAM:RF00026
ENSG00000252601	0	0	0	0	0	0	0	0	0	0	0	0	SNORA18		ENSG00000252601	snoRNA	RFAM:RF00425
ENSG00000223136	0	0	0	0	0	0	0	0	0	0	0	0	7SK		ENSG00000223136	snRNA	RFAM:RF00100
ENSG00000206682	0	0	0	0	0	0	0	0	0	0	0	0	Y_RNA		ENSG00000206682	scRNA	RFAM:RF00019
ENSG00000199765	0	0	0	0	0	0	0	0	0	0	0	0	U6		ENSG00000199765	snRNA	RFAM:RF00026
ENSG00000252373	0	0	0	0	0	0	0	0	0	0	0	0	U6		ENSG00000252373	snRNA	RFAM:RF00026
ENSG00000238864	0	0	0	0	0	0	0	0	0	0	0	0	snoU13		ENSG00000238864	snoRNA	RFAM:RF01210
ENSG00000251887	0	0	0	0	0	0	0	0	0	0	0	0	U6		ENSG00000251887	snRNA	RFAM:RF00026
MI0015887	0	0	0	0	0	0	0	0	0	0	0	0	hsa-mir-4279	100422874		miRNA	miRBase:MI0015887
ENSG00000200065	0	0	0	0	0	0	0	0	0	0	0	0	Y_RNA		ENSG00000200065	scRNA	RFAM:RF00019
ENSG00000199731	0	0	0	0	0	0	0	0	0	0	0	0	U6		ENSG00000199731	snRNA	RFAM:RF00026
ENSG00000207052	0	0	0	0	0	0	0	0	0	0	0	0	U6		ENSG00000207052	snRNA	RFAM:RF00026
MI0003586	0	0	0	0	0	0	0	0	0	0	0	0	hsa-mir-579	693164	ENSG00000207956	miRNA	miRBase:MI0003586
ENSG00000201623	0	0	0	0	0	0	0	0	0	0	0	0	U6		ENSG00000201623	snRNA	RFAM:RF00026
ENSG00000201368	0	0	0	0	0	0	0	0	0	0	0	0	U3		ENSG00000201368	snoRNA	RFAM:RF00012
ENSG00000238441	0	0	0	0	0	0	0	0	0	0	0	0	U7		ENSG00000238441	snRNA	RFAM:RF00066
MI0003587	0	0	0	0	0	0	0	0	0	0	0	0	hsa-mir-580	693165	ENSG00000207756	miRNA	miRBase:MI0003587
ENSG00000201223	0	0	0	0	0	0	0	0	0	0	0	0	U6		ENSG00000201223	snRNA	RFAM:RF00026
ENSG00000242493	0	0	0	0	0	0	0	0	0	0	0	0	AC025449.1		ENSG00000242493	scRNA_pseudogene	RFAM:RF00017
ENSG00000251880	0	0	0	0	0	0	0	0	0	0	0	0	RNU7-75P		ENSG00000251880	snRNA	RFAM:RF00066
ENSG00000222743	0	0	0	0	0	0	0	0	0	0	0	0	U6		ENSG00000222743	snRNA	RFAM:RF00026
ENSG00000206743	0	0	0	0	0	0	0	0	0	0	0	0	U6		ENSG00000206743	snRNA	RFAM:RF00026
MI0016050	0	0	0	0	0	0	0	0	0	0	0	0	hsa-mir-3650	100500824		miRNA	miRBase:MI0016050
ENSG00000199361	0	0	0	0	0	0	0	0	0	0	0	0	U1		ENSG00000199361	snRNA	RFAM:RF00003
ENSG00000199552	0	0	0	0	0	0	0	0	0	0	0	0	SNORA63		ENSG00000199552	snoRNA	RFAM:RF00092
ENSG00000212567	0	0	0	0	0	0	0	0	0	0	0	0	SNORA57		ENSG00000212567	snoRNA	RFAM:RF00191
ENSG00000212296	-2.38517	0.580491	-3.918	0.637758	-1.31817	-0.0467682	-0.691557	0.784597	0.732563	0.046768	0.0627398	-0.669354	SNORD72		ENSG00000212296	snoRNA	RFAM:RF00577
ENSG00000253098	0	0	0	0	0	0	0	0	0	0	0	0	U7		ENSG00000253098	snRNA	RFAM:RF00066
ENSG00000199487	0	0	0	0	0	0	0	0	0	0	0	0	Y_RNA		ENSG00000199487	scRNA	RFAM:RF00019
ENSG00000212561	0	0	0	0	0	0	0	0	0	0	0	0	U6		ENSG00000212561	snRNA	RFAM:RF00026
ENSG00000207060	0	0	0	0	0	0	0	0	0	0	0	0	U6		ENSG00000207060	snRNA	RFAM:RF00026
ENSG00000206606	0	0	0	0	0	0	0	0	0	0	0	0	U6		ENSG00000206606	snRNA	RFAM:RF00026
ENSG00000238702	0	0	0	0	0	0	0	0	0	0	0	0	snoU13		ENSG00000238702	snoRNA	RFAM:RF01210
ENSG00000244435	0	0	0	0	0	0	0	0	0	0	0	0	AC026230.1		ENSG00000244435	scRNA_pseudogene
ENSG00000222960	0	0	0	0	0	0	0	0	0	0	0	0	U6		ENSG00000222960	snRNA	RFAM:RF00026
MI0003588	0	0	0	0	0	0	0	0	0	0	0	0	hsa-mir-581	693166	ENSG00000207627	miRNA	miRBase:MI0003588
ENSG00000241230	0	0	0	0	0	0	0	0	0	0	0	0	AC016601.1		ENSG00000241230	scRNA_pseudogene	RFAM:RF00017
MI0016805	0	0	0	0	0	0	0	0	0	0	0	0	hsa-mir-4459	100616233		miRNA	miRBase:MI0016805
ENSG00000207229	0	0	0	0	0	0	0	0	0	0	0	0	Y_RNA		ENSG00000207229	scRNA	RFAM:RF00019
MI0001648	0	0	0	0	0	0	0	0	0.258244	0	0	0	hsa-mir-449a	554213	ENSG00000198983	miRNA	miRBase:MI0001648
MI0003673	0	0	0	0	0	0	0.226442	0	0	0	0	0	hsa-mir-449b	693123	ENSG00000207728	miRNA	miRBase:MI0003673
MI0003823	0	0	0	0	0	0	0	0	0	0	0	0	hsa-mir-449c	100313923	ENSG00000251856	miRNA	miRBase:MI0003823
MI0019291	0	0	0	0	0	0	0	0	0	0	0	0	hsa-mir-5687			miRNA	miRBase:MI0019291
ENSG00000238326	0	0	0	0	0	0	0	0	0	0	0	0	snoU13		ENSG00000238326	snoRNA	RFAM:RF01210
ENSG00000253032	0	0	0	0	0	0	0	0	0	0	0	0	U6		ENSG00000253032	snRNA	RFAM:RF00026
ENSG00000210678	-0.620101	2.15292	0.998884	-0.0122082	2.35379	-1.2817	0.465833	-2.56796	0.012208	-0.510088	1.30174	-1.05628	RNU6ATAC2P		ENSG00000210678	snRNA	RFAM:RF00619
ENSG00000238717	0	0	0	0	0	0	0	0	0	0	0	0	snoU13		ENSG00000238717	snoRNA	RFAM:RF01210
ENSG00000207293	-2.5613	0.352225	0.00554609	-0.00554609	-2.5613	1.30993	0.472495	-2.5613	0.0188701	-2.5613	1.24951	-2.5613	Y_RNA		ENSG00000207293	scRNA	RFAM:RF00019
ENSG00000238899	0	0	0	0	0	0	0	0	0	0	0	0	snoU13		ENSG00000238899	snoRNA	RFAM:RF01210
MI0016780	0	0	0	0	0	0	0	0	0	0	0	0	hsa-mir-548ae-2	100616339		miRNA	miRBase:MI0016780
ENSG00000242765	0	0	0	0	0	0	0	0	0	0	0	0	AC008829.1		ENSG00000242765	snRNA_pseudogene
MI0003589	0	0	0	0	0	0	0	0	0	0	0	0	hsa-mir-582	693167	ENSG00000202601	miRNA	miRBase:MI0003589
ENSG00000202017	0	0	0	0	0	0	0	0	0	0	0	0	U6		ENSG00000202017	snRNA	RFAM:RF00026
ENSG00000212215	0	0	0	0	0	0	0	0	0	0	0	0	U6		ENSG00000212215	snRNA	RFAM:RF00026
ENSG00000251983	0	0	0	0	0	0	0	0	0	0	0	0	7SK		ENSG00000251983	snRNA	RFAM:RF00100
ENSG00000199279	0	0	0	0	0	0	0	0	0	0	0	0	U6		ENSG00000199279	snRNA	RFAM:RF00026
ENSG00000242547	0	1.91353	0	1.55576	0	3.28627	0	0	0.258244	2.2278	0	0	AC035143.1		ENSG00000242547	scRNA_pseudogene	RFAM:RF00017
ENSG00000201869	0	0	0	0	0	0	0	0	0	0	0	0	U6		ENSG00000201869	snRNA	RFAM:RF00026
ENSG00000207439	0	0	0	0	0	0	0	0	0	0	0	0	Y_RNA		ENSG00000207439	scRNA	RFAM:RF00019
ENSG00000243292	0	0	0	0	0	0	0	0	0	0	0	0	AC008560.1		ENSG00000243292	snoRNA_pseudogene
ENSG00000207352	0	0	0	0	0	0	0	0	0	0	0	0	U6		ENSG00000207352	snRNA	RFAM:RF00026
ENSG00000252904	0	0	0	0	0	0	0	0	0	0	0	0	SNORA76		ENSG00000252904	snoRNA	RFAM:RF00598
ENSG00000238400	0	0	0	0	0	0	0	0	0	0	0	0	snoU13		ENSG00000238400	snoRNA	RFAM:RF01210
ENSG00000240642	0	0	0	0	0	0	0	0	0	0	0	0	AC008872.1		ENSG00000240642	snoRNA_pseudogene
ENSG00000252108	0	0	0	0	0	0	0	0	0	0	0	0	U6		ENSG00000252108	snRNA	RFAM:RF00026
ENSG00000212249	0	0	0	0	0	0	0	0	0	0	0	0	U8		ENSG00000212249	snoRNA	RFAM:RF00096
ENSG00000222762	0	0	2.56685	0.555756	0	1.28627	0.226442	0	0	0	0	0	7SK		ENSG00000222762	snRNA	RFAM:RF00100
ENSG00000220986	0	0	0	0	0	0	0	0	0	0	0	0	SNORA50		ENSG00000220986	snoRNA	RFAM:RF00407
ENSG00000238334	0	0	0	0	0	0	0	0	0	0	0	0	snoU13		ENSG00000238334	snoRNA	RFAM:RF01210
ENSG00000212260	0	0	0	0	0	0	0	0	0	0	0	0	U6		ENSG00000212260	snRNA	RFAM:RF00026
ENSG00000238740	0	0	0	0	0	0	0	0	0	0	0	0	snoU13		ENSG00000238740	snoRNA	RFAM:RF01210
ENSG00000238451	0	0	0	0	0	0	0	0	0	0	0	0	snoU13		ENSG00000238451	snoRNA	RFAM:RF01210
MI0017451	0	0	0	0	0	0	0	0	0	0	0	0	hsa-mir-4803	100616377		miRNA	miRBase:MI0017451
ENSG00000244748	0	0	0	0	0	0	0	0	0	0	0	0	AC026406.1		ENSG00000244748	scRNA_pseudogene	RFAM:RF00017
ENSG00000206770	0	0	0	0	0	0	0	0	0	0	0	0	Y_RNA		ENSG00000206770	scRNA	RFAM:RF00019
MI0017452	0	0	0	0	0	0	0	0	0	0	0	0	hsa-mir-4804	100616152		miRNA	miRBase:MI0017452
ENSG00000200833	0	0	0	0	0	0	0.226442	0	0	0	0.225851	0	Y_RNA		ENSG00000200833	scRNA	RFAM:RF00019
ENSG00000238913	0	0	0	0	0	0	0	0	0	0	0	0	U7		ENSG00000238913	snRNA	RFAM:RF00066
ENSG00000241963	0	0	0	0	0	0	0	0	0	0	0	0	AC091899.1		ENSG00000241963	scRNA_pseudogene
ENSG00000244326	0	0	0	0	0	0	0	0	0	0	0	0	AC106732.2		ENSG00000244326	scRNA_pseudogene	RFAM:RF00017
ENSG00000207336	0	0	0	0	0	0	0	0	0.258244	0	0	0	U6		ENSG00000207336	snRNA	RFAM:RF00026
ENSG00000199645	0	0	0.981885	0	0	0	0	0	0	0	0	0	U6		ENSG00000199645	snRNA	RFAM:RF00026
ENSG00000212363	0	0	0	0	0	0	0	0	0	0	0	0	SNORA40		ENSG00000212363	snoRNA	RFAM:RF00561
ENSG00000251724	0	0	0	0	0	0	0	0	0	0	0	0	U7		ENSG00000251724	snRNA	RFAM:RF00066
ENSG00000207333	0	0	0	0	0	0	0	0	0	0	0	0	U6		ENSG00000207333	snRNA	RFAM:RF00026
ENSG00000238688	0	0	0	0	0	0	0	0	0	0	0	0	snoU13		ENSG00000238688	snoRNA	RFAM:RF01210
ENSG00000252684	0	0	0	0	0	0	0	0	0	0	0	0	U6atac		ENSG00000252684	snRNA	RFAM:RF00619
ENSG00000238961	0	0.913527	0	0	0	2.28627	0.226442	0	0.258244	0	2.03321	0	SNORA47		ENSG00000238961	snoRNA	RFAM:RF01234
ENSG00000240304	0	0	0	0	0	0	0	0	0	0	0	0	AC108173.1		ENSG00000240304	snoRNA_pseudogene
chr5.trna23	0	0	0	0	0	0	0	0	0	0	0	0	trna23			tRNA
ENSG00000200331	0	0	0	0	0	0	0	0	0	0	0	0	U6		ENSG00000200331	snRNA	RFAM:RF00026
ENSG00000206714	0	0	0	0	0	0	0	0	0	0	0	0	Y_RNA		ENSG00000206714	scRNA	RFAM:RF00019
ENSG00000206592	0	0	0	0	0	0	0	0	0	0	0	0	SNORA18		ENSG00000206592	snoRNA	RFAM:RF00425
ENSG00000240551	0	0	0	0	0	0	0	0	0	0	0	0	AC016559.1		ENSG00000240551	scRNA_pseudogene
ENSG00000207391	0	0	0	0	0	0	0	0	0	0	0	0	Y_RNA		ENSG00000207391	scRNA	RFAM:RF00019
ENSG00000239159	0	0	0	0	0	0	0	0	0	0	0	0	snoU13		ENSG00000239159	snoRNA	RFAM:RF01210
ENSG00000251828	0	0	0	0	0	0	0	0	0	0	0	0	SNORA31		ENSG00000251828	snoRNA	RFAM:RF00322
ENSG00000206774	0	0	0	0	0	0	0	0	0	0	0	0	U6		ENSG00000206774	snRNA	RFAM:RF00026
ENSG00000252600	0	0	0	0	0	0	0	0	0	0	0	0	U7		ENSG00000252600	snRNA	RFAM:RF00066
MI0016995	0	0	0	0	0	0	0	0	0	0	0	0	hsa-mir-3977	100616297		miRNA	miRBase:MI0016995
ENSG00000238835	-0.242047	3.67148	2.3248	0.313709	-0.242047	1.04422	2.79175	-0.242047	0.0161968	-0.184172	-0.0161968	-0.242047	SCARNA18		ENSG00000238835	snoRNA	RFAM:RF01233
ENSG00000253073	0	0	0	0	0	0	0	0	0	0	0	0	7SK		ENSG00000253073	snRNA	RFAM:RF00100
ENSG00000206744	0	0	0	0	0	0	0	0	0	0	0	0	U6		ENSG00000206744	snRNA	RFAM:RF00026
ENSG00000202157	0	0	0	0	0	0	0	0	0	0	0	0	U4		ENSG00000202157	snRNA	RFAM:RF00015
ENSG00000252861	0	0	0	0	0	0	0	0	0	0	0	0	U6		ENSG00000252861	snRNA	RFAM:RF00026
ENSG00000239239	0	0	0	0	0	0	0	0	0	0	0	0	AC026440.1		ENSG00000239239	snoRNA_pseudogene	RFAM:RF00012
ENSG00000241567	0	0	0	0	0	0	0	0	0	0	0	0	AC113412.1		ENSG00000241567	scRNA_pseudogene
MI0015997	0.699019	0.694518	-0.982551	-0.223125	0.248367	0.307618	-1.1816	0.0657344	-0.0657344	0.275883	-0.662818	-1.39424	hsa-mir-3607	100500805		miRNA	miRBase:MI0015997
ENSG00000199262	0.699019	0.694518	-0.982551	-0.223125	0.248367	0.307618	-1.1816	0.0657344	-0.0657344	0.275883	-0.669544	-1.39424	snoZ39		ENSG00000199262	snoRNA	RFAM:RF00341
ENSG00000207013	0	0	0	0	0	0	0	0	0	0	0	0	U6		ENSG00000207013	snRNA	RFAM:RF00026
ENSG00000251951	0	0	0	0	0	0	0	0	0	0	0	0	7SK		ENSG00000251951	snRNA	RFAM:RF00100
MI0015889	0	0	0	0	0	0	0	0	0	0	0	0	hsa-mir-4280	100422887		miRNA	miRBase:MI0015889
ENSG00000241243	0	0	0	0	0	0	0	0	0	0	0	0	AC035142.1		ENSG00000241243	scRNA_pseudogene	RFAM:RF00017
ENSG00000207452	0	0	0	0	0	0	0	0	0	0	0	0	U6		ENSG00000207452	snRNA	RFAM:RF00026
ENSG00000200462	0	0	0	0	0	0	0	0	0	0.0578757	0	0	U6		ENSG00000200462	snRNA	RFAM:RF00026
ENSG00000244136	0	0	0	0	0	0	0	0	0	0	0	0	AC018754.1		ENSG00000244136	snoRNA_pseudogene
ENSG00000206958	0	0	0	0	0	0	0	0	0	0	0	0	SNORA70		ENSG00000206958	snoRNA	RFAM:RF00156
MI0000467	0	0	0	0	0	0	0	0	0	0	0	0	hsa-mir-9-2	407047	ENSG00000207570	miRNA	miRBase:MI0000467
MI0016061	0	0	0	0	0	0	0	0	0	0	0	0	hsa-mir-3660	100500825		miRNA	miRBase:MI0016061
ENSG00000199643	0	0	0	0	0	0	0	0	0	0	0	0	U4		ENSG00000199643	snRNA	RFAM:RF00015
ENSG00000239770	0	0	0	0	0	0	0	0	0	0	0	0	AC123595.1		ENSG00000239770	scRNA_pseudogene
MI0011284	0	0	0	0	0	0	0	0	1.84321	0	0	0	hsa-mir-2277	100313887	ENSG00000251725	miRNA	miRBase:MI0011284
ENSG00000212259	0	0	0	0	0	0	0	0	0	0	0	0	U6		ENSG00000212259	snRNA	RFAM:RF00026
MI0003590	0	0	0	0	0	0	0	0	0	0	0	0	hsa-mir-583	693168	ENSG00000207578	miRNA	miRBase:MI0003590
ENSG00000206997	0	0	0	0	0	0	0	0	0	0	0	0	U6		ENSG00000206997	snRNA	RFAM:RF00026
ENSG00000200884	0	0	0	0	0	0	0	0	0	0	0	0	Y_RNA		ENSG00000200884	scRNA	RFAM:RF00019
ENSG00000206698	0	0	0	0	0	0	0	0	0	0	0	0	U1		ENSG00000206698	snRNA	RFAM:RF00003
ENSG00000222610	0	0	0	0	0	0	0	0	0	0	0	0	U6		ENSG00000222610	snRNA	RFAM:RF00026
ENSG00000200351	0	0	0	0	0	0	0	0	0	0	0	0	Y_RNA		ENSG00000200351	scRNA	RFAM:RF00019
ENSG00000199378	0	0	0	0	0	0	0	0	0	0	0	0	Y_RNA		ENSG00000199378	scRNA	RFAM:RF00019
ENSG00000207077	0	0	0	0	0	0	0	0	0	0	0	0	U6		ENSG00000207077	snRNA	RFAM:RF00026
ENSG00000207269	0	0	0	0	0	0	0	0	0	0	0	0	7SK		ENSG00000207269	snRNA	RFAM:RF00100
MI0006420	0	0	0	0	0	0	0	0	0	0	0	0	hsa-mir-548p	100313832	ENSG00000221263	miRNA	miRBase:MI0006420
ENSG00000241969	0	0	0	0	0	0	0	0	0	0	0	0	AC113380.1		ENSG00000241969	scRNA_pseudogene	RFAM:RF00017
ENSG00000222987	0	0	0	0	0	0	0	0	0	0	0	0	7SK		ENSG00000222987	snRNA	RFAM:RF00100
ENSG00000201910	0	0	0	0	0	0	0	0	0	0	0	0	U1		ENSG00000201910	snRNA	RFAM:RF00003
ENSG00000239808	0	0	0	0	0	0	0	0	0	0	0	0	AC016566.1		ENSG00000239808	scRNA_pseudogene	RFAM:RF00017
ENSG00000252881	0	0	0	0	0	0	0	0	0	0	0	0	U6		ENSG00000252881	snRNA	RFAM:RF00026
ENSG00000252337	0	0	0	0	0	0	0	0	0	0	0	0	SNORA31		ENSG00000252337	snoRNA	RFAM:RF00322
ENSG00000239708	0	0	0	0	0	0	0	0	0	0	0	0	AC024587.1		ENSG00000239708	scRNA_pseudogene	RFAM:RF00017
ENSG00000251732	0	0	0	0	0	0	0	0	0	0	0	0	7SK		ENSG00000251732	snRNA	RFAM:RF00100
ENSG00000207404	0	0	0	0	0	0	0	0	0	0	0	0	Y_RNA		ENSG00000207404	scRNA	RFAM:RF00019
ENSG00000206593	0	0	0	0	0	0	0	0	0	0	0	0	U6		ENSG00000206593	snRNA	RFAM:RF00026
ENSG00000202512	-1.25635	0.657172	-1.25635	0.299401	2.34347	0.0299129	-0.0299129	-1.25635	-0.998111	0.386484	0.554458	-1.25635	7SK		ENSG00000202512	snRNA	RFAM:RF00100
MI0006376	0	0	0	0	0	0	0	0	0	0	0	0	hsa-mir-548f-3	100313883	ENSG00000221436	miRNA	miRBase:MI0006376
ENSG00000207177	0	0	0	0	0	0	0	0	0	0	0	0	SNORA51		ENSG00000207177	snoRNA	RFAM:RF00432
ENSG00000253057	0	0	0	0	0	0	0	0	0	0	0	0	7SK		ENSG00000253057	snRNA	RFAM:RF00100
ENSG00000238363	0	0.913527	0	0	2.59983	0	0	4.38067	0	0	0	0	SNORA13		ENSG00000238363	snoRNA	RFAM:RF00396
ENSG00000212370	0	0	0	0	0	0	0	0	0	0	0	0	U6		ENSG00000212370	snRNA	RFAM:RF00026
ENSG00000251741	0	0	0	0	0	0	0	0	0	0	0	0	U4atac		ENSG00000251741	snRNA	RFAM:RF00618
ENSG00000222706	0	0	0.981885	0	0	0	0	0	0	0	0	0	7SK		ENSG00000222706	snRNA	RFAM:RF00100
ENSG00000222598	0	0	0	0	0	0	0	0	0	0	0	0	U2		ENSG00000222598	snRNA	RFAM:RF00004
ENSG00000212457	0	0	0	0	0	0	0	0	0	0	0	0	U6		ENSG00000212457	snRNA	RFAM:RF00026
ENSG00000238904	0	0	0	0	0	0	0	0	0	0	0	0	RNU7-34P		ENSG00000238904	snRNA	RFAM:RF00066
MI0015974	0	0	0	0	0	0	0	0	0	0	0	0	hsa-mir-1244-2	100422885		miRNA	miRBase:MI0015974
ENSG00000223179	0	0	0	0	0	0	0	0	0	0	0	0	U6		ENSG00000223179	snRNA	RFAM:RF00026
ENSG00000239011	0	0	0	0	0	0	0	0	0	0	0	0	snoU13		ENSG00000239011	snoRNA	RFAM:RF01210
ENSG00000206786	0	0	0	0	0	0	0	0	0	0	0	0	U6		ENSG00000206786	snRNA	RFAM:RF00026
MI0019314	0	0	0	0	0	0	0	0	0	0	0	0	hsa-mir-5706			miRNA	miRBase:MI0019314
ENSG00000239084	0	0	0	0	0	0	0	0	0	0	0	0	snoU13		ENSG00000239084	snoRNA	RFAM:RF01210
ENSG00000239067	0	0	0	0	0	0	0	0	0	0	0	0	snoU13		ENSG00000239067	snoRNA	RFAM:RF01210
ENSG00000251975	0	0	0	0	0	0	0	0	0	0	0	0	U6		ENSG00000251975	snRNA	RFAM:RF00026
ENSG00000222609	0	0	0	0	0	0	0	0	0	0	0	0	U4		ENSG00000222609	snRNA	RFAM:RF00015
ENSG00000252295	0	0	0	0	0	0	0	0	0	0	0	0	snoU13		ENSG00000252295	snoRNA	RFAM:RF01210
ENSG00000239103	0	0	0	0	0	0	0	0	0	0	0	0	snoU13		ENSG00000239103	snoRNA	RFAM:RF01210
ENSG00000202105	0.947863	0	0	0	0	0	0	0	0	0	0	0	Y_RNA		ENSG00000202105	scRNA	RFAM:RF00019
ENSG00000222107	0	0	0	0	0	0	0	0	0	0	0	0	7SK		ENSG00000222107	snRNA	RFAM:RF00100
ENSG00000200347	0	0	0	0	0	0	0	0	0	0	0	0	U6		ENSG00000200347	snRNA	RFAM:RF00026
ENSG00000243235	0	0	0	0	0	0	0	0	0	0	0	0	AC135791.1		ENSG00000243235	scRNA_pseudogene
ENSG00000252185	0	0	0	0	0	0	0	0	0	0	0	0	U6		ENSG00000252185	snRNA	RFAM:RF00026
ENSG00000207290	0	0	0	0	0	0	0	0	0	0	0	0	Y_RNA		ENSG00000207290	scRNA	RFAM:RF00019
MI0017260	0	0	0	0	0	0	0	0	0	0	0	0	hsa-mir-4633	100616175		miRNA	miRBase:MI0017260
MI0016806	0	0	0	0	0	0	0	0	0	0	0	0	hsa-mir-4460	100616325		miRNA	miRBase:MI0016806
ENSG00000221562	0	0	0	0	0	0	0	0	0	0	0	0	U6atac		ENSG00000221562	snRNA	RFAM:RF00619
ENSG00000252514	0	0	0	0	0	0	0	0	0	0	0	0	RNU7-53P		ENSG00000252514	snRNA	RFAM:RF00066
ENSG00000253067	0	0	0	0	0	0	0	0	0	0	0	0	snoZ6		ENSG00000253067	snoRNA	RFAM:RF00285
MI0016592	0	0	0	0	0	0	0	0	0	0	0	0	hsa-mir-3936	100500865		miRNA	miRBase:MI0016592
ENSG00000202533	0	0	0	0	0	0	0	0	0	0	0	0	Y_RNA		ENSG00000202533	scRNA	RFAM:RF00019
ENSG00000252152	0	0	0	0	0	0	0	0	0	0	0	0	RNU7-15P		ENSG00000252152	snRNA	RFAM:RF00066
ENSG00000202417	0	0	0	0	0	0	0	0	0	0	0	0	Y_RNA		ENSG00000202417	scRNA	RFAM:RF00019
ENSG00000199677	1.9983	1.96396	2.03232	1.02123	-0.534529	-0.534529	-0.534529	-0.534529	-0.276284	-0.534529	0.276284	1.39219	Y_RNA		ENSG00000199677	scRNA	RFAM:RF00019
MI0006351	0	0	0	0	0	0	0	0	0	0	0	0	hsa-mir-1289-2	100302134	ENSG00000221287	miRNA	miRBase:MI0006351
ENSG00000238796	0	0	0	0	0	0	0	0	0	0	0	0	snoU13		ENSG00000238796	snoRNA	RFAM:RF01210
MI0016062	0	0	0	0	0	0	0	0	0	0	0	0	hsa-mir-3661	100500905		miRNA	miRBase:MI0016062
ENSG00000207222	0	0	0	0	0	0	0	0	0	0	0	0	U6		ENSG00000207222	snRNA	RFAM:RF00026
ENSG00000240250	0	0	0	0	0	0	0	0	0	0	0	0	AC005355.1		ENSG00000240250	scRNA_pseudogene	RFAM:RF00017
ENSG00000252775	0	0	0	0	0	0	0	0	0	0	0	0	U7		ENSG00000252775	snRNA	RFAM:RF00066
ENSG00000207459	0	0	0	0	0	0	0	0	0	0	0	0	U6		ENSG00000207459	snRNA	RFAM:RF00026
ENSG00000252899	0	0	0	0	0	0	0	0	0	0	0	0	U7		ENSG00000252899	snRNA	RFAM:RF00066
ENSG00000201298	0	0	0	0	0	0	0	0	0	0	0	0	U6		ENSG00000201298	snRNA	RFAM:RF00026
ENSG00000222266	0	0	0	0	0	0	0	0	0	0	0	0	U6		ENSG00000222266	snRNA	RFAM:RF00026
ENSG00000240421	0	0	0	0	0	0	0	0	0	0	0	0	AC010301.1		ENSG00000240421	scRNA_pseudogene
MI0016807	0	0.913527	0	0	0	0	0	0	0	0	0	0	hsa-mir-4461	100616209		miRNA	miRBase:MI0016807
MI0019288	0	0	0	0	0	0	0	0	0	0	0	0	hsa-mir-5692c-1			miRNA	miRBase:MI0019288
MI0005532	0	0	0	0	0	0	0	0	0	0	0	0	hsa-mir-874	100126343	ENSG00000216009	miRNA	miRBase:MI0005532
ENSG00000222924	0	0	0	0	0	0	0	0	0	0	0	0	U6		ENSG00000222924	snRNA	RFAM:RF00026
ENSG00000238605	0	0	0	0	0	0	0	0	0	0	0	0	snoU13		ENSG00000238605	snoRNA	RFAM:RF01210
ENSG00000212460	0	0	0	0	0	0	0	0	0	0	0	0	U6		ENSG00000212460	snRNA	RFAM:RF00026
ENSG00000199880	0	0	0	0	0	0	0	0	0	0	0	0	U6		ENSG00000199880	snRNA	RFAM:RF00026
ENSG00000222937	-0.00728655	0.00728703	-0.66132	-0.169912	-0.213305	0.643062	-0.127257	1.02697	0.0889697	0.799334	-0.457997	0.256544	SNORD63		ENSG00000222937	snoRNA	RFAM:RF00154
ENSG00000206989	-1.5241	-0.444202	-1.73059	0.126389	0.0895386	0.393858	-0.633787	-0.0330458	0.56006	0.546201	0.0330458	-0.0661325	SNORD63		ENSG00000206989	snoRNA	RFAM:RF00154
ENSG00000238745	0	0	0	0	0	0	0	0	0	0	0	0	snoU13		ENSG00000238745	snoRNA	RFAM:RF01210
ENSG00000252533	0	0	0	0	0	0	0	0	0	0	0	0	U6		ENSG00000252533	snRNA	RFAM:RF00026
ENSG00000252213	0	0	0	0	0	0	0	0	0.258244	0	0	0	SNORA74		ENSG00000252213	snoRNA	RFAM:RF00090
ENSG00000200959	-0.0114653	1.36924	-0.562405	0.0114653	-1.54429	1.74198	-0.317849	-1.54429	0.713953	0.68351	0.488915	-1.54429	SNORA74A		ENSG00000200959	snoRNA	RFAM:RF00090
ENSG00000253015	0	0	0	0	0	0	0	0	0	0	0	0	7SK		ENSG00000253015	snRNA	RFAM:RF00100
ENSG00000200378	0	0	0	0	0	0	0	0	0	0	0	0	RNU5B-4P		ENSG00000200378	snRNA	RFAM:RF00020
ENSG00000207020	0	0	0	0	0	1.28627	0	0	0.258244	0.0578757	0.810813	0	Y_RNA		ENSG00000207020	scRNA	RFAM:RF00019
ENSG00000200756	0	0	0	0	0	0	0	0	0	0	0	0	U6		ENSG00000200756	snRNA	RFAM:RF00026
ENSG00000207317	0	0	0	0	0	0	0	0	0	0	0	0	Y_RNA		ENSG00000207317	scRNA	RFAM:RF00019
ENSG00000222790	0	0	0	0	0	0	0	0	0	0	0	0	U4		ENSG00000222790	snRNA	RFAM:RF00015
ENSG00000200051	0	0	0	0	0	0	1.22644	0	0.258244	0	0	0	SNORD45		ENSG00000200051	snoRNA	RFAM:RF00279
ENSG00000200235	0	0	0	0	0	0	0	0	0.258244	0	0	0	SNORA27		ENSG00000200235	snoRNA	RFAM:RF00443
MI0016055	0	0	0	0	0	0	0	0	0	0	0	0	hsa-mir-3655	100500820		miRNA	miRBase:MI0016055
ENSG00000242020	0	0	0	0	0	0	0	0	0	0	0	0	AC008781.1		ENSG00000242020	scRNA_pseudogene	RFAM:RF00017
chr5.trna22	1.26057	-1.35873	0.294592	-0.131537	3.13492	0.0140119	0.761541	-2.27226	-0.0140119	-0.629418	-0.0464053	0.156961	trna22			tRNA
ENSG00000253023	0	0	0	0	0	0	0	0	0	0	0	0	U7		ENSG00000253023	snRNA	RFAM:RF00066
MI0018176	0	0	0	0	0	0	0	0	0	0	0	0	hsa-mir-5197			miRNA	miRBase:MI0018176
ENSG00000239390	0	0	0	0	0	0	0	0	0	0	0	0	AC008383.1		ENSG00000239390	scRNA_pseudogene	RFAM:RF00017
ENSG00000201423	0	0	0	0	0	0	0	0	0	0	0	0	7SK		ENSG00000201423	snRNA	RFAM:RF00100
ENSG00000238374	0	0	0	0	0	0	0	0	0	0	0	0	U7		ENSG00000238374	snRNA	RFAM:RF00066
ENSG00000241291	0	0	0	0	0	0	0	0	0	0	0	0	AC008728.2		ENSG00000241291	scRNA_pseudogene	RFAM:RF00017
ENSG00000251842	0	0	0	0	0	0	0	0	0	0	0	0	U6		ENSG00000251842	snRNA	RFAM:RF00026
MI0003591	0	0	0	0	0	0	0	0	0	0	0	0	hsa-mir-584	693169	ENSG00000207714	miRNA	miRBase:MI0003591
ENSG00000200161	0	0	0	0	0	0	0	0	0	0	0	0	7SK		ENSG00000200161	snRNA	RFAM:RF00100
MI0000459	0	0	0.981885	0	0	0	0	0	0	0	0	0	hsa-mir-143	406935	ENSG00000208035	miRNA	miRBase:MI0000459
MI0000461	0	0	0.981885	0	0	0	0.226442	0	1.25824	0	0	0	hsa-mir-145	406937	ENSG00000207700	miRNA	miRBase:MI0000461
ENSG00000222213	0	0	0	0	0	0	0	0	0	0	0	0	U6		ENSG00000222213	snRNA	RFAM:RF00026
ENSG00000221043	0	0	0	0	0	0	0	0	0	0	0	0	U3		ENSG00000221043	snoRNA	RFAM:RF00012
ENSG00000242928	0	0	0	0	0	0	0	0	0	0	0	0	AC022100.1		ENSG00000242928	scRNA_pseudogene	RFAM:RF00017
MI0000786	0.841673	-0.280126	-1.21177	-1.05293	2.99114	1.09262	-0.645282	-0.812985	1.38652	0.449186	0.280126	-1.26694	hsa-mir-378a	494327	ENSG00000199047	miRNA	miRBase:MI0000786
ENSG00000200334	0	0	0	0	0	0	0	0	0	0	0	0	Y_RNA		ENSG00000200334	scRNA	RFAM:RF00019
ENSG00000243333	0	0	0	0	0	0	0	0	0	0	0	0	AC008427.1		ENSG00000243333	scRNA_pseudogene
ENSG00000238369	0	0	0	0	0	0	0	0	0	0	0	0	snoU13		ENSG00000238369	snoRNA	RFAM:RF01210
ENSG00000199409	0	0	0	0	0	0	1.22644	0	0	0	0	0	Y_RNA		ENSG00000199409	scRNA	RFAM:RF00019
ENSG00000239191	0	0	0	0	0	0	0	0	0	0	0	0	snoU13		ENSG00000239191	snoRNA	RFAM:RF01210
ENSG00000240748	0	0	0	0	0	0	0	0	0	0	0	0	AC011383.1		ENSG00000240748	scRNA_pseudogene
ENSG00000239761	0	0	0	0	0	0	0	0	0	0	0	0	AC011374.1		ENSG00000239761	scRNA_pseudogene
ENSG00000241242	0	0	0	0	0	0	0	0	0	0	0	0	AC011374.2		ENSG00000241242	snoRNA_pseudogene
ENSG00000222102	0	0	0	0	0	0	0	0	0	0	0	0	7SK		ENSG00000222102	snRNA	RFAM:RF00100
chr5.trna21	0	0	0	0	0	0	0	0	0	0	0	0	trna21			tRNA
chr5.trna1	0	0	0	0	0	0	0.226442	0	0	0	0	0	trna1			tRNA
ENSG00000242976	0	0	0	0	0	0	0	0	0	0	0	0	AC091960.1		ENSG00000242976	scRNA_pseudogene	RFAM:RF00017
MI0006356	0	0	0	0	0	0	0	0	0	0	0	0	hsa-mir-1294	100302181	ENSG00000221430	miRNA	miRBase:MI0006356
MI0014165	0	0	0	0	0	0	0	0	0	0	0	0	hsa-mir-3141	100422950		miRNA	miRBase:MI0014165
MI0006370	0	0	0	0	0	0	0	0	0	0	0	0	hsa-mir-1303	100302284	ENSG00000221552	miRNA	miRBase:MI0006370
ENSG00000244394	0	0	0	0	0	0	0	0	0	0	0	0	AC008379.2		ENSG00000244394	scRNA_pseudogene
ENSG00000239337	0	0	0	0	0	0	0	0	0	0	0	0	AC008379.1		ENSG00000239337	scRNA_pseudogene	RFAM:RF00017
MI0016808	0	0	0	0	0	0	0	0	0	0	0	0	hsa-mir-378h	100616306		miRNA	miRBase:MI0016808
ENSG00000199468	0	0	0	0	0	0	0	0	0	0	0	0	U6		ENSG00000199468	snRNA	RFAM:RF00026
ENSG00000252068	0	0	0	0	0	0	0	0	0	0	0	0	U6		ENSG00000252068	snRNA	RFAM:RF00026
ENSG00000206819	0	0	0	0	0	0	0	0	0	0	0	0	U6		ENSG00000206819	snRNA	RFAM:RF00026
ENSG00000222626	0	0	0.981885	0.555756	0	0	0	0	0	0	0	0	U2		ENSG00000222626	snRNA	RFAM:RF00004
ENSG00000252458	0	0	0	0	0	0	0	0	0	0	0	0	SNORA68		ENSG00000252458	snoRNA	RFAM:RF00263
ENSG00000221601	0	0	0	0	0	0	0	0	0	0	0	0	RNU4ATAC2P		ENSG00000221601	snRNA	RFAM:RF00618
chr5.trna20	0	0	0	0	0	0	0	0	0	0	0	0	trna20			tRNA
ENSG00000199398	0	0	0	0	0	0	0	0	0	0	0	0	Y_RNA		ENSG00000199398	scRNA	RFAM:RF00019
ENSG00000243654	0	0	0	0	0	0	0	0	0	0	0	0	AC112191.1		ENSG00000243654	scRNA_pseudogene	RFAM:RF00017
MI0014166	0	0	0	0	0	0	0	0	0	0	0	0	hsa-mir-3142	100422938		miRNA	miRBase:MI0014166
MI0000477	0.399123	-0.313285	1.82546	1.91391	1.85844	-0.262472	-0.322298	-1.16807	0.0314324	-0.0314324	1.45847	-0.252789	hsa-mir-146a	406938	ENSG00000207936	miRNA	miRBase:MI0000477
ENSG00000201474	0	0	0	0	0	0	0	0	0	0	0	0	U6		ENSG00000201474	snRNA	RFAM:RF00026
ENSG00000241675	0	0	0	0	0	0	0	0	0	0	0	0	AC010602.1		ENSG00000241675	scRNA_pseudogene
ENSG00000244443	0	0	0	0	0	0	0	0	0	0	0	0	AC010602.2		ENSG00000244443	scRNA_pseudogene
ENSG00000251998	0	0	0	0	0	0	0	0	0	0	0	0	U6		ENSG00000251998	snRNA	RFAM:RF00026
ENSG00000206845	0	0	0	0	0	0	0	0	0	0	0	0	U6		ENSG00000206845	snRNA	RFAM:RF00026
ENSG00000252794	0	0	0	0	0	0	0	0	0	0	0	0	7SK		ENSG00000252794	snRNA	RFAM:RF00100
ENSG00000239391	0.348566	1.31423	1.38259	-0.0435411	2.00053	-0.599297	-0.372855	2.78137	-0.341053	0.0435412	-0.373447	-0.599297	AC008415.1		ENSG00000239391	snRNA_pseudogene	RFAM:RF00100
ENSG00000253065	0	0	0	0	0	0	0	0	0	0	0	0	SNORA40		ENSG00000253065	snoRNA	RFAM:RF00561
ENSG00000242016	0	0	0	0	0	0	0	0	0	0	0	0	AC026689.1		ENSG00000242016	tRNA_pseudogene	RFAM:RF00005
MI0000109	-1.24205	-0.32852	2.54719	0.313709	4.35778	2.04422	-1.01561	-1.24205	0.0161968	0.400791	-0.0161967	-0.315331	hsa-mir-103a-1	406895	ENSG00000199035	miRNA	miRBase:MI0000109
MI0007261	0	0	0	0	0	0	0	0	0	0	0	0	hsa-mir-103b-1	100313904	ENSG00000199035	miRNA	miRBase:MI0007261
MI0000295	0	0	0.981885	0	0	0	0	0	0	0	0	0	hsa-mir-218-2	407001	ENSG00000207739	miRNA	miRBase:MI0000295
ENSG00000202345	0	0	0	0	0	0	0	0	0	0	0	0	Y_RNA		ENSG00000202345	scRNA	RFAM:RF00019
ENSG00000241842	0	0	0	0	0	0	0	0	0	0	0	0	AC112165.1		ENSG00000241842	scRNA_pseudogene
MI0003592	0	0	0	0	0	0	0	0	0	0	0	0	hsa-mir-585	693170	ENSG00000207619	miRNA	miRBase:MI0003592
ENSG00000206614	0	0	0	0	0	0	0	0	0	0	0	0	U6		ENSG00000206614	snRNA	RFAM:RF00026
MI0016750	0	0	0	0	0	0	0	0	0	0	0	0	hsa-mir-378e	100616498		miRNA	miRBase:MI0016750
ENSG00000244501	0	0	0	0	0	0	0	0	0	0	0	0	AC008514.1		ENSG00000244501	scRNA_pseudogene	RFAM:RF00017
ENSG00000252387	0	0	0	0	0	0	0	0	0	0	0	0	snoU13		ENSG00000252387	snoRNA	RFAM:RF01210
ENSG00000206909	0	0	0	0	0	0	0	0	0	0	0	0	SNORA70		ENSG00000206909	snoRNA	RFAM:RF00156
MI0016416	0	0	0	0	0	0	0	0	0	0	0	0	hsa-mir-3912	100500831		miRNA	miRBase:MI0016416
ENSG00000212529	0	0	0	0	0	0	0	0	0	0	0	0	SNORA57		ENSG00000212529	snoRNA	RFAM:RF00191
MI0017869	0	0	0	0	0	0	0	0	0	0	0	0	hsa-mir-5003			miRNA	miRBase:MI0017869
ENSG00000206741	0	0	0	0	0	0	0	0	0	0	0	0	Y_RNA		ENSG00000206741	scRNA	RFAM:RF00019
ENSG00000212402	0.196053	-0.751809	0.230076	-0.196053	-0.751809	2.11942	-0.525368	1.62886	-0.751809	-0.693934	0.474041	0.75987	SNORA74B		ENSG00000212402	snoRNA	RFAM:RF00090
ENSG00000207210	0	0	0	0	0	0	0	0	0	0	0	0	Y_RNA		ENSG00000207210	scRNA	RFAM:RF00019
ENSG00000243470	0	0	0	0	0	0	0	0	0	0	0	0	AC008412.1		ENSG00000243470	scRNA_pseudogene
ENSG00000201277	0	0	0	0	0	0	0	0	0	0	0	0	Y_RNA		ENSG00000201277	scRNA	RFAM:RF00019
ENSG00000199219	0	0	0	0	0	0	0	0	0	0	0	0	U6		ENSG00000199219	snRNA	RFAM:RF00026
MI0017261	0	0	0	0	0	0	0	0	0	0	0	0	hsa-mir-4634	100616202		miRNA	miRBase:MI0017261
ENSG00000239026	0	0	0	0	0	0	0	0	0	0	0	0	snoU13		ENSG00000239026	snoRNA	RFAM:RF01210
ENSG00000222111	0	0	0	0	0	0	0	0	0	0	0	0	7SK		ENSG00000222111	snRNA	RFAM:RF00100
ENSG00000200648	0	0	0	0	0	0	0	0	0	0	0	0	U6		ENSG00000200648	snRNA	RFAM:RF00026
MI0003814	0	0	0	0	0	0	0	0	0	0	0	0	hsa-mir-1271	100302203	ENSG00000221464	miRNA	miRBase:MI0003814
ENSG00000243959	0	0	0	0	0	0	0	0	0	0	0	0	AC091934.1		ENSG00000243959	scRNA_pseudogene	RFAM:RF00017
ENSG00000207420	0	0	0	0	0	0	0	0	0	0	0	0	Y_RNA		ENSG00000207420	scRNA	RFAM:RF00019
MI0015885	0	0	0	0	0	0	0	0	0	0	0	0	hsa-mir-4281	100422962		miRNA	miRBase:MI0015885
ENSG00000242341	0	0	0	0	0	0	0	0	0	0	0	0	AC008659.1		ENSG00000242341	scRNA_pseudogene	RFAM:RF00017
ENSG00000252464	0	0	0	0	0	0	0	0	0	0	0	0	7SK		ENSG00000252464	snRNA	RFAM:RF00100
ENSG00000206624	0	0	0	0.555756	0	0	0	0	0	0	0	0	U1		ENSG00000206624	snRNA	RFAM:RF00003
MI0006319	0.360711	1.32637	1.9797	0.968604	-0.587152	-0.587152	-0.360711	2.79352	-0.587152	-0.529277	1.22366	-0.587152	hsa-mir-1229	100302156	ENSG00000221394	miRNA	miRBase:MI0006319
ENSG00000222448	0	0	0	0	0	0	0	0	0	0	0	0	7SK		ENSG00000222448	snRNA	RFAM:RF00100
ENSG00000252202	0	0	0	0	0	0	0	0	0	0	0	0	Y_RNA		ENSG00000252202	scRNA	RFAM:RF00019
MI0000802	0	0	0	0	0	0	0	0	0	0	0	0	hsa-mir-340	442908	ENSG00000198995	miRNA	miRBase:MI0000802
ENSG00000200555	0	0	0	0	0	0	0	0	0	0	0	0	U6		ENSG00000200555	snRNA	RFAM:RF00026
ENSG00000199892	0	0.913527	0	0	0	0	0	0	0	0	0	0	RNU1-17P		ENSG00000199892	snRNA	RFAM:RF00003
ENSG00000222852	0	0	0	0	0	0	0	0	0	0	0	0	Y_RNA		ENSG00000222852	scRNA	RFAM:RF00019
ENSG00000206686	0	0	0	0	0	0	0	0	0	0	0	0	U6		ENSG00000206686	snRNA	RFAM:RF00026
chr5.trna2	0.978685	0.183537	-0.394468	-0.589272	0.606801	0.0302086	-0.54419	0.288107	-0.554208	0.135241	-0.0302086	-0.245278	trna2			tRNA
chr5.trna19	2.2571	-0.635213	1.89258	1.17694	2.37301	-1.26247	-1.3223	-2.54874	0.0314324	-0.0314324	1.20067	-0.300095	trna19			tRNA
chr5.trna3	1.75264	-0.156162	1.32723	0.901105	1.94517	-0.368383	-0.42821	-0.273984	0.410948	-0.596776	0.156162	-0.406006	trna3			tRNA
chr5.trna18	0.980169	0.0527482	0.358146	-0.0679836	0.25362	-0.133939	-0.0493746	-0.480112	0.144699	0.00445175	-0.0328922	-0.00445128	trna18			tRNA
chr5.trna4	0.658637	0.198036	0.173285	-1.57477	1.34377	0.0302086	-0.489049	-0.334823	-0.0649295	0.123744	-0.0302086	-0.183912	trna4			tRNA
ENSG00000244495	1.53283	0	0	0	0	0	0	0	0	0	0	0	TRNAL43P		ENSG00000244495	tRNA_pseudogene
chr5.trna17	1.53283	0	0	0	0	0	0	0	0	0	0	0	trna17			tRNA
chr5.trna5	1.088	-0.946338	0.0151048	0.347968	1.51757	0.319488	-0.192851	-0.286552	0.398379	-0.117491	-0.0151048	-0.394729	trna5			tRNA
chr5.trna6	0.809227	-0.0395536	0.0288053	-0.0458522	0.876227	0.0601687	-0.336692	-2.43039	-0.0292554	0.00170183	0.115229	-0.00170183	trna6			tRNA
chr5.trna16	2.22295	0.86669	0.613121	0.186991	0.231061	-0.0824971	-0.557361	-2.36876	-2.11052	-0.988961	0.0270107	-0.0270107	trna16			tRNA
chr5.trna7	1.93559	0.234189	0.999985	-0.632596	0.295998	-0.695633	0.145006	-0.700769	-1.04558	-0.0235605	0.02356	-0.225109	trna7			tRNA
chr5.trna15	1.66566	0.293451	0.114717	-0.327354	-0.38282	0.0405879	0.0706477	-0.409333	0.0532064	-0.300279	-0.0405879	-0.448246	trna15			tRNA
chr5.trna14	1.65281	-0.551453	0.101869	-0.101869	1.71981	0.991213	-0.431183	-3.46498	-0.39938	0.450877	0.220303	-1.31587	trna14			tRNA
chr5.trna13	0	0	0	0.555756	0	0	1.8114	0	0.258244	0	0	0	trna13			tRNA
chr5.trna8	0.373918	-0.0389292	2.23106	0.281372	0.325442	-3.27438	-0.726014	1.10628	-0.694212	-1.04658	0.0389292	-1.93263	trna8			tRNA
chr5.trna9	1.90121	-0.262407	0.390915	-0.298249	1.00886	0.110334	-1.94949	-0.795266	-0.110334	-0.310703	1.00411	0.295104	trna9			tRNA
chr5.trna12	0.818589	0.0923748	0.160733	-1.15848	-1.92177	0.349638	-0.710187	-1.14092	0.321615	-0.419322	0.227821	-0.0923748	trna12			tRNA
chr5.trna11	0.964162	0.00382709	1.07219	-0.353944	1.69013	-3.23163	-0.420224	-3.23163	-0.166029	-0.00382733	0.901113	0.110126	trna11			tRNA
chr5.trna10	1.03853	0.625678	-0.0429296	-0.299134	0.44948	-0.32351	0.0429292	-0.644147	-0.0661311	0.268277	-0.11714	0.0718269	trna10			tRNA
MI0017265	0	0	0	0	0	0	0	0	0	0	0	0	hsa-mir-4638	100616342		miRNA	miRBase:MI0017265
ENSG00000208342	1.91412	0.155836	0.640983	-0.586939	0.221725	-1.13002	0.0122709	0.727639	-0.01227	-0.825982	-0.130878	-0.508579	SNORD96A		ENSG00000208342	snoRNA	RFAM:RF00055
ENSG00000222533	0	0	0	0	0	0	0	0	0	0	0	0	U6		ENSG00000222533	snRNA	RFAM:RF00026
ENSG00000238722	0	0	0	0	0	0	0	0	0	0	0	0	snoU13		ENSG00000238722	snoRNA	RFAM:RF01210
ENSG00000242677	0	0	0	0	0	0	0	0	0	0	0	0	AC114810.1		ENSG00000242677	scRNA_pseudogene
ENSG00000252531	0	0	0	0	0	0	0	0	0	0	0	0	SNORA73		ENSG00000252531	snoRNA	RFAM:RF00045
ENSG00000252238	0	0	0	0	0	0	0	0	0	0	0	0	SNORA31		ENSG00000252238	snoRNA	RFAM:RF00322
ENSG00000207192	0	0	0	0	0	0	0	0	0	0	0	0	U6		ENSG00000207192	snRNA	RFAM:RF00026
ENSG00000223145	0	0	0	0	0	0	0	0	0	0	0	0	7SK		ENSG00000223145	snRNA	RFAM:RF00100
ENSG00000221255	0	0	0	0	0	0	0	0	0	0	0	0	U6atac		ENSG00000221255	snRNA	RFAM:RF00619
ENSG00000238888	0	0	0	0	0	0	0	0	0	0	0	0	snoU13		ENSG00000238888	snoRNA	RFAM:RF01210
ENSG00000238462	0	0	0	0	0	0	0	0	0	0	0	0	snoU13		ENSG00000238462	snoRNA	RFAM:RF01210
ENSG00000207086	0	0	0	0	0	0	0	2.38067	0	0	0	0	Y_RNA		ENSG00000207086	scRNA	RFAM:RF00019
ENSG00000200034	0	0	0	0	0	0	0	0	0	0	0	0	U4		ENSG00000200034	snRNA	RFAM:RF00015
ENSG00000212558	0	0	0	0	0	0	0	0	0	0	0	0	SNORA26		ENSG00000212558	snoRNA	RFAM:RF00568
ENSG00000206647	0	0	0	0	0	0	0	0	0	0	0	0	SNORA2		ENSG00000206647	snoRNA	RFAM:RF00410
MI0015868	0	0	0	0	0	0	0	0	0	0	0	0	hsa-mir-4261	100422929		miRNA	miRBase:MI0015868
ENSG00000206898	0	0	0	0	0	0	0	0	0	0	0	0	SNORA51		ENSG00000206898	snoRNA	RFAM:RF00432
ENSG00000206633	0	0	0	0	0	0	0.226442	0	0	0	0	0	SNORA80B		ENSG00000206633	snoRNA	RFAM:RF00406
ENSG00000243819	0	0	0	0	0	0	0	0	0	0	0	0	AC092687.1		ENSG00000243819	scRNA_pseudogene	RFAM:RF00017
ENSG00000239053	0	0	0	0	0	0	0	0	0	0	0	0	U7		ENSG00000239053	snRNA	RFAM:RF00066
ENSG00000238962	0	0	0	0	0	0	0	0	0	0	0	0	U7		ENSG00000238962	snRNA	RFAM:RF00066
ENSG00000207267	0	0	0	0	0	0	0	0	0	0	0	0	U6		ENSG00000207267	snRNA	RFAM:RF00026
MI0016768	0	0	0	0	0	0	0	0	0	0	0	0	hsa-mir-4429	100616469		miRNA	miRBase:MI0016768
ENSG00000240638	0	0	0.981885	0	0	0	0.226442	0	0	0	0	0	TRNAG32P		ENSG00000240638	tRNA_pseudogene	RFAM:RF00005
chr2.trna1	0	0	0.981885	0	0	0	0.226442	0	0	0	0	0	trna1			tRNA
ENSG00000251718	0	0	0	0	0	0	0	0	0	0	0	0	U2		ENSG00000251718	snRNA	RFAM:RF00004
ENSG00000239899	-0.0554385	0.554081	-1.02142	0.800382	-0.818513	0.806528	-1.77686	-0.300706	0.424868	0.593733	0.055439	-0.803566	AC011994.1		ENSG00000239899	scRNA_pseudogene	RFAM:RF00017
MI0014141	0	0	0	0	0	0	0	0	0	0	0	0	hsa-mir-548s	100422862		miRNA	miRBase:MI0014141
MI0015872	0	0	0	0	0	0	0	0	0	0	0	0	hsa-mir-4262	100422996		miRNA	miRBase:MI0015872
ENSG00000238503	0	0	0	0	0	0	0	0	0	0	0	0	SNORD18		ENSG00000238503	snoRNA	RFAM:RF00093
MI0016082	0	0	0	0	0	0	0	0	0	0	0	0	hsa-mir-3681	100500884		miRNA	miRBase:MI0016082
ENSG00000207183	0	0	0	0	0	0	0	0	0	0	0	0	U6		ENSG00000207183	snRNA	RFAM:RF00026
MI0014142	0	0	0	0	0	0	0	0	0	0	0	0	hsa-mir-3125	100422986		miRNA	miRBase:MI0014142
ENSG00000239890	0	0	0	0	0	0	0	0	0	0	0	0	AC093912.1		ENSG00000239890	scRNA_pseudogene
ENSG00000251859	0	0	0	0	0	0	0	0	0	0	0	0	U6		ENSG00000251859	snRNA	RFAM:RF00026
ENSG00000202160	0	0	0	0	0	0	0	0	0	0	0	0	RNU5E-7P		ENSG00000202160	snRNA	RFAM:RF00020
ENSG00000238371	0	0	0	0	0	0	0	0	0	0	0	0	snoU13		ENSG00000238371	snoRNA	RFAM:RF01210
ENSG00000243541	0	0	0	0	0	0	0	0	0	0	0	0	AC010145.1		ENSG00000243541	scRNA_pseudogene	RFAM:RF00017
ENSG00000251704	0	0	0	0	0	0	0	0	0	0	0	0	SNORA40		ENSG00000251704	snoRNA	RFAM:RF00561
ENSG00000222842	0	0	0	0	0	0	0	0	0	0	0	0	7SK		ENSG00000222842	snRNA	RFAM:RF00100
ENSG00000212455	0	0	0	0	0	0	0	0	0	0	0	0	SNORA40		ENSG00000212455	snoRNA	RFAM:RF00561
ENSG00000207170	0	0	0	0	0	0	0	0	0	0	0	0	U6		ENSG00000207170	snRNA	RFAM:RF00026
MI0017398	0	0	0	0	0	0	0	0	0	0	0	0	hsa-mir-4757	100616307		miRNA	miRBase:MI0017398
ENSG00000200763	0	0	0	0	0	0	0	0	0	0	0	0	U6		ENSG00000200763	snRNA	RFAM:RF00026
ENSG00000238735	0	0	0	0	0	0	0	0	0	0	0	0	U7		ENSG00000238735	snRNA	RFAM:RF00066
ENSG00000200829	0	0	0.981885	0	0	0	0	0	0	0	0	0	Y_RNA		ENSG00000200829	scRNA	RFAM:RF00019
ENSG00000222616	0	0	0	0	0	0	0	0	0	0	0	0	7SK		ENSG00000222616	snRNA	RFAM:RF00100
ENSG00000243847	0	0	0	0	0	0	0	0	0.258244	0.0578757	0.225851	0	AC066692.2		ENSG00000243847	scRNA_pseudogene	RFAM:RF00017
ENSG00000240022	0	0	0	0	0	0	0	0	0	0	0	0	AC066692.1		ENSG00000240022	scRNA_pseudogene
ENSG00000222940	0	0	0	0	0	0	0	0	0	0	0	0	U6		ENSG00000222940	snRNA	RFAM:RF00026
ENSG00000251805	0	0	0	0	0	0	0	0	0	0	0	0	SCARNA21		ENSG00000251805	snoRNA	RFAM:RF00602
ENSG00000206732	0	0	0	0	0	0	0	0	0	0	0	0	U6		ENSG00000206732	snRNA	RFAM:RF00026
ENSG00000202479	0	0	0	0	0	0	0	0	0	0	0	0	SNORD14		ENSG00000202479	snoRNA	RFAM:RF00016
ENSG00000207069	0.123279	0.281588	0.764984	-0.339218	-0.617076	-0.123279	0.594502	-0.251272	0.211267	-0.51517	0.986229	-0.260438	Y_RNA		ENSG00000207069	scRNA	RFAM:RF00019
ENSG00000240913	0	0	0	0.555756	0	0	0	0	0	0	0	0	AC013267.1		ENSG00000240913	scRNA_pseudogene	RFAM:RF00017
MI0003815	-0.503613	-0.891586	0.072937	0.210075	2.71225	1.76244	-0.322331	0.359826	-0.0729375	-0.302452	0.861838	-1.78779	hsa-mir-1301	100302246	ENSG00000221445	miRNA	miRBase:MI0003815
ENSG00000201160	0	0	0	0	0	0	0	0	0	0	0	0	Y_RNA		ENSG00000201160	scRNA	RFAM:RF00019
ENSG00000199872	0	0	0	0	0	0	0	0	0	0	0	0	U6		ENSG00000199872	snRNA	RFAM:RF00026
chr2.trna2	-0.109729	-1.14406	0.924294	1.16113	-0.0427282	0.228676	0.16885	0.738114	-3.38431	-1.41475	0.0427282	-1.05287	trna2			tRNA
chr2.trna3	1.05973	-0.781966	0.286393	1.18219	4.07426	-1.69549	-1.46905	-1.69549	0.147714	0.169738	-0.147714	-1.69549	trna3			tRNA
ENSG00000239301	0	0	0.981885	0	0	1.28627	0.226442	0	0.258244	0.0578757	0	0	AC013403.1		ENSG00000239301	scRNA_pseudogene
ENSG00000200003	0	0	0	0	0	0	0	0	0	0	0	0	U6		ENSG00000200003	snRNA	RFAM:RF00026
ENSG00000206731	0	0	0	0	0	0	0	0	0	0	0	0	SNORA36		ENSG00000206731	snoRNA	RFAM:RF00340
MI0015876	0	0	0	0	0	0	0	0	0	0	0	0	hsa-mir-4263	100422965		miRNA	miRBase:MI0015876
ENSG00000222224	0	0	0	0	0	0	0	0	0	0	0	0	Y_RNA		ENSG00000222224	scRNA	RFAM:RF00019
ENSG00000200283	0	0	0	0	0	0	0	0	0	0	0	0	Y_RNA		ENSG00000200283	scRNA	RFAM:RF00019
ENSG00000242699	0	0	0	0	0	0	0	0	0	0	0	0	AC093756.1		ENSG00000242699	scRNA_pseudogene	RFAM:RF00017
chr2.trna4	0	0	0	0	0	0	0	0	0	0	0	0	trna4			tRNA
ENSG00000207187	0	0	0.981885	0	0	0	0	0	0	0.0578757	0	0	SNORA64		ENSG00000207187	snoRNA	RFAM:RF00264
ENSG00000239612	0	0	0	0	0	0	0	0	0	0	0	0	AL121652.3		ENSG00000239612	scRNA_pseudogene
ENSG00000201113	0	0	0	0	0	0	0	0	0	0	0	0	U6		ENSG00000201113	snRNA	RFAM:RF00026
MI0003564	0	0	0	0	0	0	0	0	0	0	0	0	hsa-mir-558	693143	ENSG00000207653	miRNA	miRBase:MI0003564
MI0017406	0	0	0	0	0	0	0	0	0	0	0	0	hsa-mir-4765	100616219		miRNA	miRBase:MI0017406
ENSG00000206951	0	0	0	0	0	0	0	0	0	0	0	0	Y_RNA		ENSG00000206951	scRNA	RFAM:RF00019
ENSG00000252502	0	0	0	0	0	0	0	0	0	0	0	0	SNORD112		ENSG00000252502	snoRNA	RFAM:RF01169
MI0016769	0	0	0	0	0	0	0	0	0	0	0	0	hsa-mir-4430	100616136		miRNA	miRBase:MI0016769
ENSG00000240600	0	0	0	0	0	0	0	0	0	0	0	0	AC020594.1		ENSG00000240600	scRNA_pseudogene
MI0016770	0	0	0	0	0	0	0	0	0	0	0	0	hsa-mir-548ad	100616475		miRNA	miRBase:MI0016770
ENSG00000207255	0	0	0	0	0	0	0	0	0	0	0	0	U6		ENSG00000207255	snRNA	RFAM:RF00026
ENSG00000252756	0	0	0	0	0	0	0	0	0	0	0	0	U6		ENSG00000252756	snRNA	RFAM:RF00026
ENSG00000252518	0	0	0	0	0	0	0	0	0	0	0	0	U6		ENSG00000252518	snRNA	RFAM:RF00026
ENSG00000207364	0	0	0	0	0	0	0	0	0	0	0	0	U6		ENSG00000207364	snRNA	RFAM:RF00026
ENSG00000253078	0	0	0	0	0	0	0	0	0	0	0	0	U6		ENSG00000253078	snRNA	RFAM:RF00026
ENSG00000199603	0	0	0	0	0	0	0	0	0	0	0	0	U6		ENSG00000199603	snRNA	RFAM:RF00026
ENSG00000207295	0	0	0	0	0	0	0	0	0	0	0	0	U6		ENSG00000207295	snRNA	RFAM:RF00026
ENSG00000206985	0	0	0	0	0	0	0	0	0	0	0	0	U6		ENSG00000206985	snRNA	RFAM:RF00026
ENSG00000202309	0	0	0.981885	0.555756	0	0	0	0	1.25824	0	0	0	Y_RNA		ENSG00000202309	scRNA	RFAM:RF00019
ENSG00000252473	0	0	0	0	0	0	0	0	0	0	0	0	SNORA67		ENSG00000252473	snoRNA	RFAM:RF00272
ENSG00000252239	0	0	0	0	0	0	0	0	0	0	0	0	U6		ENSG00000252239	snRNA	RFAM:RF00026
ENSG00000239302	0	0	0	0	0	0	0	0	0	0	0	0	AC007388.1		ENSG00000239302	scRNA_pseudogene
ENSG00000252281	0	0	0	0	0	0	0	0	0	0	0	0	snoZ247		ENSG00000252281	snoRNA	RFAM:RF00321
ENSG00000207218	0	0	0	0	0	0	0	0	0	0	0	0	Y_RNA		ENSG00000207218	scRNA	RFAM:RF00019
ENSG00000223245	0	0	0	0	0	0	0	0	0	0	0	0	U4		ENSG00000223245	snRNA	RFAM:RF00015
ENSG00000221300	0	0	0	0	0	0	0	0	0	0	0	0	SNORD75		ENSG00000221300	snoRNA	RFAM:RF00612
ENSG00000194270	0	0	0	0	0	0	0	0	0	0	0	0	Y_RNA		ENSG00000194270	scRNA	RFAM:RF00019
ENSG00000200550	0	0	0	0	0	0	0	0	0	0	0	0	U6		ENSG00000200550	snRNA	RFAM:RF00026
chr2.trna5	0.0105731	-1.02376	0.0445957	0.203429	1.66254	0.348978	-1.93729	-1.93729	-0.679046	-0.0720592	0.288561	-0.010573	trna5			tRNA
ENSG00000207087	0	0	0	0	0	0	0	0	0	0	0	0	U6		ENSG00000207087	snRNA	RFAM:RF00026
ENSG00000252804	0	0	0	0	0	0	0	0	0	0	0	0	U6		ENSG00000252804	snRNA	RFAM:RF00026
ENSG00000207411	0	0	0	0	0	0	0	0	0	0	0	0	Y_RNA		ENSG00000207411	scRNA	RFAM:RF00019
ENSG00000252490	0	0	0	0	0	0	0	0	0	0	0	0	7SK		ENSG00000252490	snRNA	RFAM:RF00100
ENSG00000200924	0	0	0	0	0	0	0	0	0	0	0	0	U6		ENSG00000200924	snRNA	RFAM:RF00026
ENSG00000252599	0	0	0	0	0	0	0	0	0	0	0	0	U6		ENSG00000252599	snRNA	RFAM:RF00026
ENSG00000239052	0	0	0	0	0	0	0	0	0	0	0	0	snoU13		ENSG00000239052	snoRNA	RFAM:RF01210
ENSG00000239396	0	0	0	0	0	0	0	0	0	0	0	0	AC012072.1		ENSG00000239396	scRNA_pseudogene	RFAM:RF00017
chr2.trna28	0	0	0	0	0	0	0	0	0	0	0	0	trna28			tRNA
ENSG00000241791	0	0	0	0	0	0	0	0	0	0	0	0	AC016912.1		ENSG00000241791	scRNA_pseudogene	RFAM:RF00017
ENSG00000222685	0	0	0	0	0	0	0	0	0	0	0	0	7SK		ENSG00000222685	snRNA	RFAM:RF00100
MI0003565	0	0	0	0	0	0	0	0	0	0	0	0	hsa-mir-559	693144	ENSG00000207923	miRNA	miRBase:MI0003565
ENSG00000251872	0	0	0	0	0	0	0	0	0	0	0	0	U6		ENSG00000251872	snRNA	RFAM:RF00026
ENSG00000201010	0	0	0	0	0	0	0	0	0	0	0	0	7SK		ENSG00000201010	snRNA	RFAM:RF00100
ENSG00000251889	0	0	0	0	0	0	0	0	0.258244	0	0	0	U4		ENSG00000251889	snRNA	RFAM:RF00015
ENSG00000202227	0	0	0	0	0	0	0	0	0	0	0	0	U6		ENSG00000202227	snRNA	RFAM:RF00026
ENSG00000206915	0	0	0	0	0	0	0	0	0	0	0	0	U6		ENSG00000206915	snRNA	RFAM:RF00026
ENSG00000212580	0	0	0	0	0	0	0	0	0	0	0	0	SNORA75		ENSG00000212580	snoRNA	RFAM:RF00072
ENSG00000202195	0	0	0	0	0	0	0	0	0	0	0	0	Y_RNA		ENSG00000202195	scRNA	RFAM:RF00019
MI0016771	0	0	0	0	0	0	0	0	0	0	0	0	hsa-mir-4431	100616431		miRNA	miRBase:MI0016771
ENSG00000251942	0	0	0	0	0	0	0	0	0	0	0	0	SCARNA16		ENSG00000251942	snoRNA	RFAM:RF00424
ENSG00000207456	0	0	0	0	0	0	0	0	0	0	0	0	U6		ENSG00000207456	snRNA	RFAM:RF00026
ENSG00000239803	0	0	0	0	0	0	0	0	0	0	0	0	AC007883.1		ENSG00000239803	scRNA_pseudogene
ENSG00000238756	0	0	0	0	0	0	0	0	0	0	0	0	snoU13		ENSG00000238756	snoRNA	RFAM:RF01210
MI0016083	0	0	0	0	0	0	0	0	0	0	0	0	hsa-mir-3682	100500850		miRNA	miRBase:MI0016083
ENSG00000252934	0	0	0	0	0	0	0	0	0	0	0	0	U7		ENSG00000252934	snRNA	RFAM:RF00066
ENSG00000252507	0	0	0	0	0	0	0	0	0	0	0	0	RNU7-81P		ENSG00000252507	snRNA	RFAM:RF00066
ENSG00000200086	0	0	0	0	0	0	0	0	0	0	0	0	U6		ENSG00000200086	snRNA	RFAM:RF00026
ENSG00000206964	0	0	0	0	0	0	0	0	0	0	0	0	Y_RNA		ENSG00000206964	scRNA	RFAM:RF00019
ENSG00000238619	0	0	0	0	0	0	0	0	0	0	0	0	U6		ENSG00000238619	snRNA	RFAM:RF00026
ENSG00000238493	0	0	0	0	0	0	0	0	0	0	0	0	U6		ENSG00000238493	snRNA	RFAM:RF00026
ENSG00000239189	0	0	0	0	0	0	0	0	0	0	0	0	U6		ENSG00000239189	snRNA	RFAM:RF00026
ENSG00000212175	0	0	0	0	2.59983	0	0	0	0.258244	0	0.810813	0	SNORA12		ENSG00000212175	snoRNA	RFAM:RF00586
ENSG00000239996	0	0	0	0	0	0	0	0	0	0	0	0	AC015982.1		ENSG00000239996	snoRNA_pseudogene
ENSG00000202344	0	0	0	0	0	0	0	0	0	0	0	0	7SK		ENSG00000202344	snRNA	RFAM:RF00100
MI0000293	0	0	0	0	0	0	0	0	0	0	0	0	hsa-mir-217	406999	ENSG00000207548	miRNA	miRBase:MI0000293
MI0000292	0	0	0	0	0	0	0	0	0	0	0	0	hsa-mir-216a	406998	ENSG00000207798	miRNA	miRBase:MI0000292
MI0005569	0	0	0	0	0	0	0	0	0	0	0	0	hsa-mir-216b	100126319	ENSG00000211520	miRNA	miRBase:MI0005569
ENSG00000238690	0	0	0	0	0	0	0	0	0	0	0	0	snoU13		ENSG00000238690	snoRNA	RFAM:RF01210
ENSG00000212168	0	0	0	0	0	0	0	0	0	0	0	0	SNORD78		ENSG00000212168	snoRNA	RFAM:RF00592
ENSG00000200101	0	0	0	0	0	0	0	0	0	0	0	0	U6		ENSG00000200101	snRNA	RFAM:RF00026
ENSG00000200807	0	0	0	0.555756	0	0	0	0	0	0	0	0	U1		ENSG00000200807	snRNA	RFAM:RF00003
MI0016772	0	0	0	0	0	0	0	0	0	0	0	0	hsa-mir-4432	100616473		miRNA	miRBase:MI0016772
ENSG00000242158	0	0	0	0	0	2.28627	0	0	0	1.05788	1.22585	0	AC012498.1		ENSG00000242158	scRNA_pseudogene	RFAM:RF00017
ENSG00000252718	0	0	0	0	0	0	0	0	0	0	0	0	U6		ENSG00000252718	snRNA	RFAM:RF00026
ENSG00000241524	0	0	0	0	0	0	0	0	0	0	0	0	AC011245.1		ENSG00000241524	scRNA_pseudogene	RFAM:RF00017
ENSG00000201076	0	0.913527	0	0	0	0	0	0	0	0	0	0	U4		ENSG00000201076	snRNA	RFAM:RF00015
ENSG00000206937	0	0	0	0	0	0	0	0	0	0	0	0	SNORA70B		ENSG00000206937	snoRNA	RFAM:RF00156
ENSG00000206973	0	0	0	0	0	0	0	0	0	0	0	0	U6		ENSG00000206973	snRNA	RFAM:RF00026
ENSG00000241173	0	0	0	0	0	0	0	0	0	0	0	0	AC107081.1		ENSG00000241173	scRNA_pseudogene
MI0018171	0	0	0	0	0	0	0	0	0	0	0	0	hsa-mir-5192			miRNA	miRBase:MI0018171
ENSG00000239958	0	0	0	0	0	0	0	0	0	0	0	0	AC093401.1		ENSG00000239958	scRNA_pseudogene	RFAM:RF00017
ENSG00000238809	0	0	0	0	0	0	0	0	0	0	0	0	snoU13		ENSG00000238809	snoRNA	RFAM:RF01210
ENSG00000252436	0	0	0	0	0	0	0	0	0	0	0	0	Y_RNA		ENSG00000252436	scRNA	RFAM:RF00019
ENSG00000242919	0	0	0	0	0	0	0	0	0	0	0	0	AC074367.1		ENSG00000242919	scRNA_pseudogene
ENSG00000251775	0	0	0	0	0	0	0	0	0	0	0	0	ACA59		ENSG00000251775	snoRNA	RFAM:RF01293
MI0016773	0	0	0	0	0	0	0	0	0	0	0	0	hsa-mir-4433	100616265		miRNA	miRBase:MI0016773
MI0016774	0	0	0	0	0	0	0	0	0	0	0	0	hsa-mir-4434	100616419		miRNA	miRBase:MI0016774
ENSG00000252414	0	0	0	0	0	0	0	0	0	0	0	0	U6		ENSG00000252414	snRNA	RFAM:RF00026
ENSG00000239891	0	0	0	0	0	0	0	0	0	0	0	0	AC007880.1		ENSG00000239891	scRNA_pseudogene	RFAM:RF00017
ENSG00000199964	0	0	0	0	0	0	0	0	0	0	0	0	Y_RNA		ENSG00000199964	scRNA	RFAM:RF00019
ENSG00000244534	0	0	0	0	0	0	0	0	0	0	0	0	AC007386.1		ENSG00000244534	scRNA_pseudogene	RFAM:RF00017
ENSG00000238696	0	0	0	0	0	0	0	0	0	0	0	0	snoU13		ENSG00000238696	snoRNA	RFAM:RF01210
ENSG00000252892	0	0	0	0	0	0	0	0	0	0	0	0	U6		ENSG00000252892	snRNA	RFAM:RF00026
ENSG00000200654	0	0	0	0	0	0	0	0	0	0	0	0	SNORA74		ENSG00000200654	snoRNA	RFAM:RF00090
ENSG00000243029	0	0	0	0.555756	0	0	0	0	1.84321	1.05788	0	0.341754	AC007389.1		ENSG00000243029	scRNA_pseudogene	RFAM:RF00017
MI0017422	0	0	0	0	0	0	0	0	0	0	0	0	hsa-mir-4778	100616464		miRNA	miRBase:MI0017422
MI0014143	0	0	0	0	0	0	0	0	0	0	0	0	hsa-mir-3126	100423030		miRNA	miRBase:MI0014143
ENSG00000199460	0	0	0	0	0	0	0	0	0	0	0	0	U6		ENSG00000199460	snRNA	RFAM:RF00026
ENSG00000252250	0	0	0	0	0	0	0	0	0	0	0	0	Y_RNA		ENSG00000252250	scRNA	RFAM:RF00019
ENSG00000244236	0	0	0	0	0	0	0	0	0	0	0	0	AC079121.1		ENSG00000244236	scRNA_pseudogene	RFAM:RF00017
ENSG00000207016	0	0	0	0	0	0	0	0	0	0	0	0	SNORA36C		ENSG00000207016	snoRNA	RFAM:RF00340
ENSG00000238708	0	0	0	0	0	0	0	0	0	0	0	0	snoU13		ENSG00000238708	snoRNA	RFAM:RF01210
ENSG00000238465	0	0	0	0	0	0	0	0	0	0	0	0	snoU13		ENSG00000238465	snoRNA	RFAM:RF01210
ENSG00000239072	0	0	0	0	0	0	0	0	0	0	0	0	snoU13		ENSG00000239072	snoRNA	RFAM:RF01210
chr2.trna27	-1.14837	-1.50463	-0.0100093	0.477447	1.08856	0.482818	-0.765453	-0.230137	0.0100098	0.155416	0.307537	-0.218424	trna27			tRNA
MI0006347	0	0	0	0	0	0	0	0	0	0	0	0	hsa-mir-1285-2	100302268	ENSG00000221238	miRNA	miRBase:MI0006347
chr2.trna26	0	0	0	0	0	0	0	0	0	0	0	0	trna26			tRNA
ENSG00000239064	0	0	0	0	0	0	0	0	0	0	0	0	snoU13		ENSG00000239064	snoRNA	RFAM:RF01210
ENSG00000241159	0	0	0	0	0	3.6082	0	0	0	1.86523	0	0	AC007040.1		ENSG00000241159	scRNA_pseudogene	RFAM:RF00017
ENSG00000240129	1.3057	-0.642159	-0.642159	1.49856	1.95767	-0.642159	0.584283	-0.642159	1.20105	-0.584283	-0.642159	1.15903	TRNAE41P		ENSG00000240129	tRNA_pseudogene
chr2.trna25	1.3057	-0.642159	-0.642159	1.49856	1.95767	-0.642159	0.584283	-0.642159	1.20105	-0.584283	-0.642159	1.15903	trna25			tRNA
ENSG00000200779	0	0	0	0	0	0	0	0	0	0	0	0	U6		ENSG00000200779	snRNA	RFAM:RF00026
ENSG00000222536	0	0	0	0	0	0	0	0	0	0	0	0	U2		ENSG00000222536	snRNA	RFAM:RF00004
ENSG00000212378	0.947863	0	0	0	0	0	0.226442	0	0	0	0	0	SNORD78		ENSG00000212378	snoRNA	RFAM:RF00592
ENSG00000252988	0	0	0	0	0	0	0	0	0	0	0	0	U6		ENSG00000252988	snRNA	RFAM:RF00026
ENSG00000252214	0	0	0	0	0	0	0	0	0	0	0	0	U6		ENSG00000252214	snRNA	RFAM:RF00026
chr2.trna6	0	0	0.981885	0	0	0	0	0	0	0	0	0	trna6			tRNA
MI0017866	0	0	0	0	0	0	0	0	0	0	0	0	hsa-mir-5000			miRNA	miRBase:MI0017866
ENSG00000238521	0	0	0	0	0	0	0	0	0	0	0	0	snoU13		ENSG00000238521	snoRNA	RFAM:RF01210
ENSG00000238410	0	0	0	0	0	0	0	0	0	0	0	0	snoU109		ENSG00000238410	snoRNA	RFAM:RF01233
ENSG00000221638	0	0	0	0	0	0	0	0	0	0	0	0	U3		ENSG00000221638	snoRNA	RFAM:RF00012
ENSG00000239018	0	0	0	0	0	0	0	0	0	0	0	0	snoU13		ENSG00000239018	snoRNA	RFAM:RF01210
ENSG00000200488	-0.57926	-0.0286331	0.0397255	0.0286334	-2.52712	0.344108	-2.30068	0.853545	-2.26888	0.700678	0.28369	-0.725937	7SK		ENSG00000200488	snRNA	RFAM:RF00100
ENSG00000251947	0	0	0	0	0	0	0	0	0	0	0	0	7SK		ENSG00000251947	snRNA	RFAM:RF00100
ENSG00000240340	0	0	0	0	0	0	0	0	0	0	0	0	TRNAP25P		ENSG00000240340	tRNA_pseudogene
chr2.trna7	0	0	0	0	0	0	0	0	0	0	0	0	trna7			tRNA
ENSG00000202423	0	0	0	0	0	0	0	0	0	0	0	0	U6		ENSG00000202423	snRNA	RFAM:RF00026
ENSG00000200048	0	0	0	0	0	0	0	0	0	0	0	0	U6		ENSG00000200048	snRNA	RFAM:RF00026
ENSG00000252031	0	0	0	0	0	0	0	0	0	0	0	0	U6		ENSG00000252031	snRNA	RFAM:RF00026
MI0015877	0	0	0	0	0	0	0	0	0	0	0	0	hsa-mir-4264	100422888		miRNA	miRBase:MI0015877
ENSG00000242118	0	0	0	0	0	0	0	0	0	0	0	0	AC079896.1		ENSG00000242118	scRNA_pseudogene	RFAM:RF00017
ENSG00000252897	0	0	0	0	0	0	0	0	0	0	0	0	U6		ENSG00000252897	snRNA	RFAM:RF00026
ENSG00000201311	0	0	0	0	0	0	0	0	0	0	0	0	Y_RNA		ENSG00000201311	scRNA	RFAM:RF00019
ENSG00000199295	0	0	0	0	0	0	0	0	0	0	0	0	U6		ENSG00000199295	snRNA	RFAM:RF00026
ENSG00000252298	0	0	0	0	0	0	0	0	0	0	0	0	SNORD112		ENSG00000252298	snoRNA	RFAM:RF01169
ENSG00000239937	0	0	0	0	0	0	0	0	0	0	0	0	AC010087.1		ENSG00000239937	tRNA_pseudogene
ENSG00000200701	0	0	0	0	0	0	0	0	0	0	0	0	U6		ENSG00000200701	snRNA	RFAM:RF00026
ENSG00000239143	0	0	0	0	0	0	0	0	0	0	0	0	Y_RNA		ENSG00000239143	scRNA	RFAM:RF00019
ENSG00000202382	0	0	0	0	0	1.28627	1.22644	0	0	0	0.225851	0	Y_RNA		ENSG00000202382	scRNA	RFAM:RF00019
ENSG00000242095	0	0	0	0	0	0	0	0	0	0	0	0	AC062037.1		ENSG00000242095	scRNA_pseudogene	RFAM:RF00017
ENSG00000252478	0	0	0	0	0	0	0	0	0	0	0	0	U7		ENSG00000252478	snRNA	RFAM:RF00066
ENSG00000207207	0	0	0	0	0	0	0	0	0	0	0	0	Y_RNA		ENSG00000207207	scRNA	RFAM:RF00019
ENSG00000252293	0	0	0	0	0	0	0	0	0	0	0	0	RNU7-64P		ENSG00000252293	snRNA	RFAM:RF00066
ENSG00000244399	0	0	0	0	0	0	0	0	0	0	0	0	AC016753.1		ENSG00000244399	scRNA_pseudogene	RFAM:RF00017
ENSG00000199936	0	0	0	0	0	0	0	0	0	0	0	0	Y_RNA		ENSG00000199936	scRNA	RFAM:RF00019
ENSG00000199687	0	0	0	0	0	0	0	0	0	0	0	0	U1		ENSG00000199687	snRNA	RFAM:RF00003
ENSG00000252321	0	0	0	0	0	0	0	0	0	0	0	0	7SK		ENSG00000252321	snRNA	RFAM:RF00100
ENSG00000208772	0.293899	-0.263999	0.263792	-0.814415	1.74423	1.10874	-0.250644	-1.79686	0.250644	-0.660218	0.333727	-1.66585	SNORD94		ENSG00000208772	snoRNA	RFAM:RF00613
ENSG00000200241	0	0	0	0	0	0	0	0	0	0	0	0	Y_RNA		ENSG00000200241	scRNA	RFAM:RF00019
MI0017423	0	0	0	0	0	0	0	0	0	0	0	0	hsa-mir-4779	100616159		miRNA	miRBase:MI0017423
ENSG00000202537	0	0	0	0	0	0	0	0	0	0	0	0	U8		ENSG00000202537	snoRNA	RFAM:RF00096
ENSG00000251974	0	0	0	0	0	0	0	0	0	0	0	0	SNORA19		ENSG00000251974	snoRNA	RFAM:RF00413
ENSG00000200563	0	0	0	0	0	0	0	0	0	0	0	0	U6		ENSG00000200563	snRNA	RFAM:RF00026
ENSG00000239376	0	0	0	0	0	0	0	0	0	0	0	0	TRNAP28P		ENSG00000239376	tRNA_pseudogene	RFAM:RF00005
chr2.trna8	0	0	0	0	0	0	0	0	0	0	0	0	trna8			tRNA
MI0017412	0	0	0	0	0	0	0	0	0	0	0	0	hsa-mir-4771-1	100616370		miRNA	miRBase:MI0017412
MI0016775	0	0	0	0	0	0	0	0	0	0	0	0	hsa-mir-4435-1	100616499		miRNA	miRBase:MI0016775
ENSG00000238979	0	0	0	0	0	0	0	0	0	0	0	0	snoU13		ENSG00000238979	snoRNA	RFAM:RF01210
ENSG00000241314	0	0	0	0	0	0	0	0	0	0	0	0	AC108479.1		ENSG00000241314	snRNA_pseudogene
ENSG00000222724	0	0	0	0	0	0	0	0	0	0	0	0	U2		ENSG00000222724	snRNA	RFAM:RF00004
MI0017424	0	0	0	0	0	0	0	0	0	0	0	0	hsa-mir-4780	100616447		miRNA	miRBase:MI0017424
ENSG00000239049	0	0	0	0	0	0	0	0	0	0	0	0	snoU13		ENSG00000239049	snoRNA	RFAM:RF01210
ENSG00000253029	0	0	0	0	0	0	0	0	0	0	0	0	U6		ENSG00000253029	snRNA	RFAM:RF00026
ENSG00000212133	0	0	0	0	0	0	0	0	0	0	0	0	U6		ENSG00000212133	snRNA	RFAM:RF00026
ENSG00000252395	0	0	0	0	0	0	0	0	0	0	0	0	U6		ENSG00000252395	snRNA	RFAM:RF00026
MI0016776	0	0	0	0	0	0	0	0	0	0	0	0	hsa-mir-4436a	100616399		miRNA	miRBase:MI0016776
ENSG00000212140	0	0	0	0	0	0	0	0	0	0	0	0	U6		ENSG00000212140	snRNA	RFAM:RF00026
ENSG00000242822	0	0.913527	0	0	0	0	0	0	0	0	0	0	AC103563.1		ENSG00000242822	scRNA_pseudogene	RFAM:RF00017
ENSG00000243096	0	0	0	0	0	0	0	0	0	0	0	0	TRNAE31P		ENSG00000243096	tRNA_pseudogene
chr2.trna24	0	0	0	0	0	0	0	0	0	0	0	0	trna24			tRNA
ENSG00000243039	0	0	0	0	0	0	0	0	0	0	0	0	AC013272.1		ENSG00000243039	scRNA_pseudogene	RFAM:RF00017
MI0014144	0	1.91353	0	0	0	0	0	0	0	0	0	0	hsa-mir-3127	100422928		miRNA	miRBase:MI0014144
ENSG00000238760	0	0	0	0	0	0	0	0	0	0	0	0	snoU13		ENSG00000238760	snoRNA	RFAM:RF01210
ENSG00000242421	0	0	0	0	0	0	0	0	0	0	0	0	AC018892.1		ENSG00000242421	scRNA_pseudogene	RFAM:RF00017
ENSG00000201806	0	0	0	0	0	0	0	0	0	0	0	0	RNU4-8P		ENSG00000201806	snRNA	RFAM:RF00015
ENSG00000238719	0	0	0	0	0	0	0	0	0	0	0	0	U7		ENSG00000238719	snRNA	RFAM:RF00066
ENSG00000201070	0	0	0	0	0	0	0	0	0	0	0	0	U4		ENSG00000201070	snRNA	RFAM:RF00015
ENSG00000238830	0	0	0	0	0	0	0	0	0	0	0	0	RNU7-46P		ENSG00000238830	snRNA	RFAM:RF00066
ENSG00000238328	0	0	0	0	0	0	0	0	0	0	0	0	snoU13		ENSG00000238328	snoRNA	RFAM:RF01210
ENSG00000212283	-0.550418	0.0701103	-0.0178728	-0.204332	1.47296	0.295175	0.410065	0.41526	0.0178728	-0.205787	-0.609788	-0.263206	SNORD89		ENSG00000212283	snoRNA	RFAM:RF00578
MI0019303	0	0	0	0	0	0	0	0	0	0	0	0	hsa-mir-5696			miRNA	miRBase:MI0019303
MI0017414	0	0	0	0	0	0	0	0	0	0	0	0	hsa-mir-4772	100616157		miRNA	miRBase:MI0017414
ENSG00000243120	0	0	0	0	0	0	0	0	0	0	0	0	AC007239.1		ENSG00000243120	scRNA_pseudogene
ENSG00000199727	0	0	0	0	0	0	0	0	0	0	0	0	U3		ENSG00000199727	snoRNA	RFAM:RF00012
ENSG00000207249	0	0	0	0	0	0	0	0	0	0	0	0	SNORA72		ENSG00000207249	snoRNA	RFAM:RF00139
MI0015869	0	0	0	0	0	0	0	0	0	0	0	0	hsa-mir-4265	100422863		miRNA	miRBase:MI0015869
MI0015870	0	0	0	0	0	0	0	0	0	0	0	0	hsa-mir-4266	100423027		miRNA	miRBase:MI0015870
MI0015871	0	0	0	0	0	0	0	0	0	0	0	0	hsa-mir-4267	100422994		miRNA	miRBase:MI0015871
MI0017425	0	0	0	0	0	0	0	0	0	0	0	0	hsa-mir-4436b-1	100616123		miRNA	miRBase:MI0017425
MI0019110	0	0	0	0	0	0	0	0	0	0	0	0	hsa-mir-4436b-2			miRNA	miRBase:MI0019110
MI0016777	0	0	0	0	0	0	0	0	0	0	0	0	hsa-mir-4435-2	100616341		miRNA	miRBase:MI0016777
MI0017413	0	0	0	0	0	0	0	0	0	0	0	0	hsa-mir-4771-2	100616165		miRNA	miRBase:MI0017413
ENSG00000240183	0	0	0	0	0	0	0	0	0	0	0	0	AC104651.1		ENSG00000240183	scRNA_pseudogene	RFAM:RF00017
ENSG00000238951	0	0	0	0	0	0	0	0	0	0	0	0	snoU13		ENSG00000238951	snoRNA	RFAM:RF01210
ENSG00000207383	0	0	0	0	0	0	0	0	0	0	0	0	Y_RNA		ENSG00000207383	scRNA	RFAM:RF00019
ENSG00000201805	0	0	0	0	0	0	0	0	0	0	0	0	U6		ENSG00000201805	snRNA	RFAM:RF00026
MI0006364	0	0	0	0	0	0	0	0	0	0	0	0	hsa-mir-1302-3	100302128	ENSG00000221055	miRNA	miRBase:MI0006364
ENSG00000202427	0	0	0	0	0	0	0	0	0	0	0	0	U6		ENSG00000202427	snRNA	RFAM:RF00026
MI0017427	0	0	0	0	0	0	0	0	0	0	0	0	hsa-mir-4782	100616208		miRNA	miRBase:MI0017427
ENSG00000239077	0	0	0	0	0	0	0	0	0	0	0	0	snoU13		ENSG00000239077	snoRNA	RFAM:RF01210
ENSG00000212182	0	0	0	0	0	0	0	0	0	0	0	0	U3		ENSG00000212182	snoRNA	RFAM:RF00012
ENSG00000238520	0	0	0	0	0	0	0	0	0	0	0	0	snoU13		ENSG00000238520	snoRNA	RFAM:RF01210
ENSG00000222923	0	0	0	0	0	0	0	0	0	0	0	0	U2		ENSG00000222923	snRNA	RFAM:RF00004
chr2.trna9	0	0	0	0	0	0	0	0	0	0	0	0	trna9			tRNA
chr2.trna23	0	0	0	0	0	0	0	0	0	0	0	0	trna23			tRNA
ENSG00000239185	0	0	0	0	0	0	0	0	0	0	0	0	U7		ENSG00000239185	snRNA	RFAM:RF00066
ENSG00000243510	0	0	0	0	0	0	0	0	0	0	0	0	AC009303.1		ENSG00000243510	scRNA_pseudogene	RFAM:RF00017
ENSG00000240878	0	0	0	0	0	0	0	0	0	0	0	0	AC092455.1		ENSG00000240878	scRNA_pseudogene
ENSG00000238368	0	0	0	0	0	0	0	0	0	0	0	0	snoU13		ENSG00000238368	snoRNA	RFAM:RF01210
ENSG00000202046	0	0	0	0	0	0	0	0	0	0	0	0	Y_RNA		ENSG00000202046	scRNA	RFAM:RF00019
ENSG00000201006	0	0	0	0	0	0	0	0	0	0	0	0	Y_RNA		ENSG00000201006	scRNA	RFAM:RF00019
ENSG00000201584	0	0	0	0	0	0	0	0	0	0	0	0	Y_RNA		ENSG00000201584	scRNA	RFAM:RF00019
ENSG00000242954	0	0	0	0	0	0	0	0	0	0	0	0	AC079988.1		ENSG00000242954	scRNA_pseudogene
ENSG00000208506	3.12474	1.0373	0.36869	0.164953	-0.598332	-0.911891	0.198209	0.767472	-1.35495	-1.81835	-0.164953	-3.19816	RNU4ATAC		ENSG00000208506	snRNA	RFAM:RF00618
ENSG00000222467	0	0.913527	0	0	0	0	0	0	0	0	0	0	Y_RNA		ENSG00000222467	scRNA	RFAM:RF00019
ENSG00000240607	0	0	0	0	0	0	0	0	0	0	0	0	AC018737.1		ENSG00000240607	scRNA_pseudogene
ENSG00000238341	0	0	0	0	0	0	0	0	0	0	0	0	snoU13		ENSG00000238341	snoRNA	RFAM:RF01210
ENSG00000223118	0	0	0	0	0	0	0	0	1.25824	0	0	0	7SK		ENSG00000223118	snRNA	RFAM:RF00100
ENSG00000206726	0	0	0	0	0	0	0	0	0	0	0	0	U6		ENSG00000206726	snRNA	RFAM:RF00026
ENSG00000201853	0	0	0	0	0	0	0	0	0	0	0	0	snosnR60_Z15		ENSG00000201853	snoRNA	RFAM:RF00309
ENSG00000206963	0	0	0	0	0	0	0	0	0	0	0	0	U6		ENSG00000206963	snRNA	RFAM:RF00026
ENSG00000238788	0	0	0	0	0	0	0	0	0	0	0	0	U7		ENSG00000238788	snRNA	RFAM:RF00066
ENSG00000200250	0	0	0	0	0	0	0	0	0	0	0	0	U6		ENSG00000200250	snRNA	RFAM:RF00026
MI0017428	0	0	0	0	0	0	0	0	0	0	0	0	hsa-mir-4783	100616187		miRNA	miRBase:MI0017428
ENSG00000202429	0	0	0	0	0	0	0	0	0	0	0	0	U4		ENSG00000202429	snRNA	RFAM:RF00015
ENSG00000200390	0	0	0	0	0	0	0	0	0	0	0	0	Y_RNA		ENSG00000200390	scRNA	RFAM:RF00019
ENSG00000202532	0	0	0	0	0	0	0	0	0	0	0	0	U6		ENSG00000202532	snRNA	RFAM:RF00026
ENSG00000200432	0	0	0	0	0	0	0	0	0	0	0	0	Y_RNA		ENSG00000200432	scRNA	RFAM:RF00019
ENSG00000252742	0	0	0	0	0	0	0	0	0	0	0	0	Y_RNA		ENSG00000252742	scRNA	RFAM:RF00019
ENSG00000238546	0	0	0	0	0	0	0	0	0	0	0	0	snoU13		ENSG00000238546	snoRNA	RFAM:RF01210
ENSG00000252223	0	0	0	0	0	0	0	0	0	0	0	0	U6		ENSG00000252223	snRNA	RFAM:RF00026
chr2.trna22	0	0	0.981885	0	0	0	0.226442	0	0.258244	0	0	0	trna22			tRNA
chr2.trna21	0	0	0	0	0	0	0	0	0	0	0	0	trna21			tRNA
chr2.trna20	0.870817	-0.163518	0.167875	-0.52129	0.785815	-0.112706	-1.58757	0.981694	-0.333375	0.182464	-0.713691	0.112706	trna20			tRNA
ENSG00000251973	0	0	0	0	0	0	0	0	0	0	0	0	U6		ENSG00000251973	snRNA	RFAM:RF00026
ENSG00000251757	0	0	0	0	0	0	0	0	0	0	0	0	U6		ENSG00000251757	snRNA	RFAM:RF00026
ENSG00000252829	0	0	0	0	0	0	0	0	0	0	0	0	SCARNA15		ENSG00000252829	snoRNA	RFAM:RF00423
ENSG00000212199	0	0	0	0	0	0	0	0	0	0	0	0	U6		ENSG00000212199	snRNA	RFAM:RF00026
chr2.trna10	0	0	0	0.555756	0	0	0	0	0	0	0	0	trna10			tRNA
chr2.trna11	0	0	0	0	0	1.28627	0	0	0	0	0	0	trna11			tRNA
MI0017429	0	0	0	0	0	0	0	0	0	0	0	0	hsa-mir-4784	100616378		miRNA	miRBase:MI0017429
ENSG00000251956	0	0	0	0	0	0	0	0	0	0	0	0	U6		ENSG00000251956	snRNA	RFAM:RF00026
ENSG00000239108	0	0	0	0	0	0	0	0	0	0	0	0	U6		ENSG00000239108	snRNA	RFAM:RF00026
MI0006336	0	0	0	0.555756	3.59983	0	0	0	1.84321	0	0	0	hsa-mir-663b	100302269	ENSG00000221288	miRNA	miRBase:MI0006336
ENSG00000252705	0	0	0	0	0	0	0	0	0	0	0	0	U6		ENSG00000252705	snRNA	RFAM:RF00026
ENSG00000200718	0	0	0	0	0	0	0	0	0	0	0	0	7SK		ENSG00000200718	snRNA	RFAM:RF00100
ENSG00000252688	0	0	0	0	0	0	0	0	0	0	0	0	U6		ENSG00000252688	snRNA	RFAM:RF00026
ENSG00000222068	0	0	0	0	0	0	0	0	0	0	0	0	7SK		ENSG00000222068	snRNA	RFAM:RF00100
ENSG00000200708	0.947863	0.913527	0	0	0	0	0	0	0	0	0	0	7SK		ENSG00000200708	snRNA	RFAM:RF00100
MI0016080	0.0765108	-1.45631	-1.45631	-0.900559	4.31344	1.82995	1.09206	3.24628	1.12386	-0.0765108	-0.230464	-1.45631	hsa-mir-3679	100500878		miRNA	miRBase:MI0016080
MI0019150	0	0	0	0	0	0	0	0	0	0	0	0	hsa-mir-5590			miRNA	miRBase:MI0019150
ENSG00000238337	0	0	0	0	0	0	0	0	0	0	0	0	snoU13		ENSG00000238337	snoRNA	RFAM:RF01210
ENSG00000208308	0	0	0	0	0	0	0	0	0	0	0	0	SNORA40		ENSG00000208308	snoRNA	RFAM:RF00561
ENSG00000201308	0	0	0	0	0	0	0	0	0	0	0	0	U6		ENSG00000201308	snRNA	RFAM:RF00026
MI0000447	0	0	0	0.555756	0	0	0	0	0	0	0	0	hsa-mir-128-1	406915	ENSG00000207654	miRNA	miRBase:MI0000447
ENSG00000200664	0	0	0	0	0	0	0	0	0	0	0	0	Y_RNA		ENSG00000200664	scRNA	RFAM:RF00019
ENSG00000251976	0	0	0	0	0	0	0	0	0	0	0	0	7SK		ENSG00000251976	snRNA	RFAM:RF00100
ENSG00000222394	0	0	0	0	0	0	0	0	0	0	0	0	Y_RNA		ENSG00000222394	scRNA	RFAM:RF00019
ENSG00000222826	0	0	0	0	0	0	0	0	0	0	0	0	7SK		ENSG00000222826	snRNA	RFAM:RF00100
ENSG00000206901	0	0	0	0	0	0	0	0	0	0	0	0	SNORA72		ENSG00000206901	snoRNA	RFAM:RF00139
ENSG00000240977	0	0	0	0	0	0	0	0	0	0	0	0	AC078851.2		ENSG00000240977	scRNA_pseudogene	RFAM:RF00017
ENSG00000201892	0	0	0	0	0	0	0	0	0	0	0	0	Y_RNA		ENSG00000201892	scRNA	RFAM:RF00019
ENSG00000252015	0	0	0	0	0	0	0	0	0	0	0	0	U6		ENSG00000252015	snRNA	RFAM:RF00026
ENSG00000200287	0	0	0	0	0	0	0	0	0	0	0	0	Y_RNA		ENSG00000200287	scRNA	RFAM:RF00019
ENSG00000253036	0	0	0	0	0	0	0	0	0	0	0	0	snR65		ENSG00000253036	snoRNA	RFAM:RF01204
ENSG00000251905	0	0	0	0	0	0	0	0	0	0	0	0	RNU7-2P		ENSG00000251905	snRNA	RFAM:RF00066
ENSG00000238860	0	0	0	0	0	0	0	0	0	0	0	0	snoU13		ENSG00000238860	snoRNA	RFAM:RF01210
ENSG00000207225	0	0	0	0	0	0	0	0	0	0	0	0	U6		ENSG00000207225	snRNA	RFAM:RF00026
ENSG00000207161	-0.390803	0.522724	0.591082	0.164953	-0.390803	1.89546	2.15757	-0.390803	0.867441	-0.390803	-0.164953	-0.390803	Y_RNA		ENSG00000207161	scRNA	RFAM:RF00019
ENSG00000202074	0	0	0	0	0	0	0	0	0	0	0	0	U6		ENSG00000202074	snRNA	RFAM:RF00026
ENSG00000212389	0	0	0	0	0	0	0	0	0	0	0	0	U6		ENSG00000212389	snRNA	RFAM:RF00026
ENSG00000212181	0	0	0	0	0	0	0	0	0	0	0	0	SNORA48		ENSG00000212181	snoRNA	RFAM:RF00554
ENSG00000222126	0	0	0	0	0	0	0	0	0	0	0	0	U2		ENSG00000222126	snRNA	RFAM:RF00004
ENSG00000207270	0	0	0	0	0	0	0	0	0	0	0	0	U6		ENSG00000207270	snRNA	RFAM:RF00026
ENSG00000244749	0	0	0	0	0	0	0	0	0	0	0	0	TRNAE38P		ENSG00000244749	tRNA_pseudogene
chr2.trna12	0	0	0	0	0	0	0	0	0	0	0	0	trna12			tRNA
MI0017415	0	0	0	0	0	0	0	0	0	0	0	0	hsa-mir-4773-1	100616392		miRNA	miRBase:MI0017415
MI0017416	0	0	0	0	0	0	0	0	0	0	0	0	hsa-mir-4773-2	100616418		miRNA	miRBase:MI0017416
ENSG00000242113	0.120853	0.0865171	-1.82701	0.313709	1.77282	-1.82701	-1.82701	0.553658	0.0161967	-1.18417	-0.0161967	-1.82701	AC009311.1		ENSG00000242113	scRNA_pseudogene	RFAM:RF00017
ENSG00000199884	0	0	0	0	0	0	0	0	0	0	0	0	Y_RNA		ENSG00000199884	scRNA	RFAM:RF00019
ENSG00000200377	0	0	0	0	0	0	0	0	0	0	0	0	SNORD56		ENSG00000200377	snoRNA	RFAM:RF00275
ENSG00000223197	0	0	0	0	0	0	0	0	0	0	0	0	U6		ENSG00000223197	snRNA	RFAM:RF00026
ENSG00000206718	0	0	0	0	0	0	0	0	0	0	0	0	U6		ENSG00000206718	snRNA	RFAM:RF00026
chr2.trna13	1.19779	-1.29598	1.35734	-1.06879	2.19768	0.0767632	0.186862	-3.2095	-0.366298	0.170299	-0.0767634	-1.28279	trna13			tRNA
chr2.trna19	-0.0550065	-0.411271	-0.342912	0.230958	0.555136	0.546432	-0.620308	-0.429557	0.35491	0.055006	-0.44687	0.0613508	trna19			tRNA
ENSG00000238543	0	0	0	0	0	0	0	0	0	0	0	0	snoU13		ENSG00000238543	snoRNA	RFAM:RF01210
ENSG00000238481	0	0	0	0	0	0	0	0	0	0	0	0	snoU13		ENSG00000238481	snoRNA	RFAM:RF01210
ENSG00000222404	0	0	0	0	0	0	0	0	0	0	0	0	7SK		ENSG00000222404	snRNA	RFAM:RF00100
ENSG00000251980	0	0	0	0	0	0	0	0	0	0	0	0	U6		ENSG00000251980	snRNA	RFAM:RF00026
ENSG00000212410	0	0	0	0	0	0	0	0	0	0	0	0	U6		ENSG00000212410	snRNA	RFAM:RF00026
ENSG00000243723	0	0	0	0	0	0	0	0	0	0	0	0	AC008070.1		ENSG00000243723	scRNA_pseudogene	RFAM:RF00017
ENSG00000251721	0	0	0	0	0	0	0	0	0	0	0	0	snoZ5		ENSG00000251721	snoRNA	RFAM:RF01226
ENSG00000240858	0	0	0	0	0	0	0	0	0	0	0	0	TRNAE36P		ENSG00000240858	tRNA_pseudogene
chr2.trna18	0	0	0	0	0	0	0	0	0	0	0	0	trna18			tRNA
ENSG00000222300	0	0	0	0	0	0	0	0	0	0	0	0	U2		ENSG00000222300	snRNA	RFAM:RF00004
ENSG00000202029	0	0	0	0	0	0	0	0	0	0	0	0	U6		ENSG00000202029	snRNA	RFAM:RF00026
ENSG00000207117	0	0	0	0	0	0	0	0	0	0	0	0	Y_RNA		ENSG00000207117	scRNA	RFAM:RF00019
MI0017430	0	0	0	0	0	0	0	0	0	0	0	0	hsa-mir-4785	100616364		miRNA	miRBase:MI0017430
ENSG00000244372	0	0	0	0	0	0	0	0	0	0	0	0	AC064863.1		ENSG00000244372	scRNA_pseudogene	RFAM:RF00017
ENSG00000238570	0	0	0	0	0	0	0	0	0	0	0	0	snoU13		ENSG00000238570	snoRNA	RFAM:RF01210
ENSG00000200902	0	0	0	0	0	0	0	0	0	0	0	0	U6		ENSG00000200902	snRNA	RFAM:RF00026
ENSG00000206869	0	0	0	0	0	0	0	0	0	0	0	0	SNORA70F		ENSG00000206869	snoRNA	RFAM:RF00156
ENSG00000244172	0	0	0	0	0	0	0	0	0	0	0	0	AC019181.1		ENSG00000244172	snoRNA_pseudogene	RFAM:RF00012
ENSG00000238813	0	0	0	0	0	0	0	0	0	0	0	0	Y_RNA		ENSG00000238813	scRNA	RFAM:RF00019
ENSG00000222376	0	0	0	0	0	0	0	0	0	0	0	0	7SK		ENSG00000222376	snRNA	RFAM:RF00100
ENSG00000238662	0	0	0	0	0	0	0	0	0	0	0	0	snoU13		ENSG00000238662	snoRNA	RFAM:RF01210
ENSG00000238357	0	0	0	0	0	0	0	0	0	0	0	0	U7		ENSG00000238357	snRNA	RFAM:RF00066
ENSG00000242427	0	0	0	0	0	0	0	0	0	0	0	0	AC019086.3		ENSG00000242427	scRNA_pseudogene
ENSG00000239230	0	0	0	0	0	0	0	0	0	0	0	0	AC019086.1		ENSG00000239230	scRNA_pseudogene	RFAM:RF00017
ENSG00000241074	0	0	0	0	0	0	0	0	0	0	0	0	AC019086.2		ENSG00000241074	scRNA_pseudogene	RFAM:RF00017
MI0017417	0	0	0	0	0	0	0	0	0	0	0	0	hsa-mir-4774	100616356		miRNA	miRBase:MI0017417
ENSG00000199348	0	0	0	0	0	0	0	0	0	0	0	0	U6		ENSG00000199348	snRNA	RFAM:RF00026
ENSG00000206961	0	0	0	0	0	0	0	0	0	0	0	0	SNORA51		ENSG00000206961	snoRNA	RFAM:RF00432
ENSG00000252981	0	0	0	0	0	0	0	0	0	0	0	0	U3		ENSG00000252981	snoRNA	RFAM:RF00012
ENSG00000252807	0	0	0	0	0	0	0	0	0	0	0	0	U6		ENSG00000252807	snRNA	RFAM:RF00026
ENSG00000222509	0	0	0	0	0	0	2.54837	0	0	0.0578757	0.225851	0	Y_RNA		ENSG00000222509	scRNA	RFAM:RF00019
ENSG00000238567	0	0	0	0	0	0	0	0	0	0	0	0	snoU13		ENSG00000238567	snoRNA	RFAM:RF01210
ENSG00000252779	0	0	0	0	0	0	0	0	0	0	0	0	U6		ENSG00000252779	snRNA	RFAM:RF00026
ENSG00000238572	0	0	0	0	0	0	0	0	0	0	0	0	snoU13		ENSG00000238572	snoRNA	RFAM:RF01210
ENSG00000199866	0	0	0	0	0	0	0	0	0	0	0	0	Y_RNA		ENSG00000199866	scRNA	RFAM:RF00019
ENSG00000239041	0	0	0	0	0	0	0	0	0	0	0	0	snoU13		ENSG00000239041	snoRNA	RFAM:RF01210
ENSG00000243770	0	0	0	0	0	0	0	0	0.258244	0	0	0	AC013467.1		ENSG00000243770	scRNA_pseudogene	RFAM:RF00017
ENSG00000201088	1.53283	0	0	0	0	0	0.226442	0	0	0	0.810813	0	Y_RNA		ENSG00000201088	scRNA	RFAM:RF00019
ENSG00000206965	-0.303947	1.66172	1.73008	0.303947	-2.83677	-1.5505	0.38967	0.543895	-0.993565	-2.19393	0.711007	-0.325093	U6		ENSG00000206965	snRNA	RFAM:RF00026
ENSG00000252221	0	0	0	0	0	0	0	0	0	0	0	0	U7		ENSG00000252221	snRNA	RFAM:RF00066
ENSG00000201425	0	0	0	0	0	0	0	0	0	0	0	0	Y_RNA		ENSG00000201425	scRNA	RFAM:RF00019
ENSG00000212167	0	0	0	0	0	0	0	0	0	0	0	0	U6		ENSG00000212167	snRNA	RFAM:RF00026
ENSG00000199827	0	0	0	0	0	0	0	0	0	0	0	0	U6		ENSG00000199827	snRNA	RFAM:RF00026
MI0005755	0	0	0	0	0	0	0	0	0	0	0	0	hsa-mir-933	100126350	ENSG00000215973	miRNA	miRBase:MI0005755
ENSG00000200121	0	0	0	0	0	0	0	0	0.258244	0	0.225851	0	Y_RNA		ENSG00000200121	scRNA	RFAM:RF00019
MI0000267	0	0	0	0	0	0	0	0	0	0	0	0	hsa-mir-10b	406903	ENSG00000207744	miRNA	miRBase:MI0000267|RFAM:RF00104
MI0006381	0	0	0	0	0	0	0	0	0	0	0	0	hsa-mir-1246	100302142		miRNA	miRBase:MI0006381
ENSG00000252027	0	0	0	0	0	0	0	0	0	0	0	0	U6atac		ENSG00000252027	snRNA	RFAM:RF00619
ENSG00000206866	0	0	0	0	0	0	0	0	0	0	0	0	U6		ENSG00000206866	snRNA	RFAM:RF00026
ENSG00000201102	0	0	0	0	0	0	0	0	0	0	0	0	Y_RNA		ENSG00000201102	scRNA	RFAM:RF00019
MI0016787	0	0	0	0	0	0	0	0	0	0	0	0	hsa-mir-4444-1	100616394		miRNA	miRBase:MI0016787
MI0014145	0	0	0	0	0	0	0	0	0	0	0	0	hsa-mir-3128	100422824		miRNA	miRBase:MI0014145
ENSG00000238295	0	0	0	0	0	0	0	0	0	0	0	0	snoU13		ENSG00000238295	snoRNA	RFAM:RF01210
ENSG00000206788	0	0	0	0	0	0	0	0	0	0	0	0	U6		ENSG00000206788	snRNA	RFAM:RF00026
ENSG00000223096	0	0	0	0	0	0	0	0	0	0	0	0	RNU5E-9P		ENSG00000223096	snRNA	RFAM:RF00020
ENSG00000238542	0	0	0	0	0	0	0	0	0	0	0	0	U7		ENSG00000238542	snRNA	RFAM:RF00066
ENSG00000252000	0	0	0	0	0	0	0	0	0	0	0	0	ACA59		ENSG00000252000	snoRNA	RFAM:RF01293
ENSG00000238339	0	0	0	0	0	0	0	0	0	0	0	0	snoU13		ENSG00000238339	snoRNA	RFAM:RF01210
MI0006392	0	0	0	0	0	0	0	0	0	0	0	0	hsa-mir-1258	100302172	ENSG00000221240	miRNA	miRBase:MI0006392
ENSG00000202216	0	0	0	0	0	0	0	0	0	0	0	0	SNORA43		ENSG00000202216	snoRNA	RFAM:RF00416
MI0016778	0	0	0	0	0	0	0	0	0	0	0	0	hsa-mir-4437	100616213		miRNA	miRBase:MI0016778
ENSG00000221023	0	0	0	0	0	0	0	0	0	0	0	0	U6atac		ENSG00000221023	snRNA	RFAM:RF00619
ENSG00000242121	0	0	0	0	0	0	0	0	0	0	0	0	AC012500.1		ENSG00000242121	scRNA_pseudogene	RFAM:RF00017
ENSG00000212404	0	0	0	0	0	0	0	0	0	0	0	0	Y_RNA		ENSG00000212404	scRNA	RFAM:RF00019
ENSG00000207178	0	0	0	0	0	0	0	0	0	0	0	0	U6		ENSG00000207178	snRNA	RFAM:RF00026
ENSG00000202141	0	0	0	0	0	0	0	0	0	0	0	0	Y_RNA		ENSG00000202141	scRNA	RFAM:RF00019
ENSG00000221498	0	0	0	0	0	0	0	0	0	0	0	0	SNORA77		ENSG00000221498	snoRNA	RFAM:RF00599
ENSG00000238306	0	0	0	0	0	0	0	0	0	0	0	0	snoU13		ENSG00000238306	snoRNA	RFAM:RF01210
MI0016779	0	0	0	0	0	0	0	0	0	0	0	0	hsa-mir-548ae-1	100616305		miRNA	miRBase:MI0016779
ENSG00000212581	0	0	0	0	0	0	0	0	0	0	0	0	U8		ENSG00000212581	snoRNA	RFAM:RF00096
ENSG00000222845	0	0	0	0	0	0	0	0	0	0	0	0	7SK		ENSG00000222845	snRNA	RFAM:RF00100
ENSG00000199626	0	0	0	0	0	0	0	0	0	0	0	0	U6		ENSG00000199626	snRNA	RFAM:RF00026
MI0003567	0	0	0	0	0	0	0	0	0	0	0	0	hsa-mir-561	693146	ENSG00000207951	miRNA	miRBase:MI0003567
MI0006380	0	0	0	0	0	0	0	0	0	0	0	0	hsa-mir-1245a	100302219	ENSG00000221502	miRNA	miRBase:MI0006380
MI0017431	0	0	0	0	0	0	0	0	0	0	0	0	hsa-mir-1245b	100616324		miRNA	miRBase:MI0017431
MI0015996	0	0	0	0	0	0	0	0	0	0	0	0	hsa-mir-3606	100500837		miRNA	miRBase:MI0015996
MI0014146	0	0	0	0	0	0	0	0	0	0	0	0	hsa-mir-3129	100422908		miRNA	miRBase:MI0014146
ENSG00000223249	0	0.913527	0	0	0	0	1.22644	0	0	0	1.22585	0	Y_RNA		ENSG00000223249	scRNA	RFAM:RF00019
ENSG00000240703	0	0	0	0	0	0	0	0	0	0	0	0	AC019178.1		ENSG00000240703	scRNA_pseudogene
ENSG00000251935	0	0	0	0	0	0	0	0	0	0	0	0	7SK		ENSG00000251935	snRNA	RFAM:RF00100
ENSG00000207402	0	0	0	0	0	0	0	0	0	0	0	0	U6		ENSG00000207402	snRNA	RFAM:RF00026
ENSG00000252130	0	0	0	0	0	0	0	0	0	0	0	0	U6		ENSG00000252130	snRNA	RFAM:RF00026
ENSG00000239307	0	0	0	0	0	0	0	0	0	0	0	0	AC013456.1		ENSG00000239307	scRNA_pseudogene
ENSG00000252517	0	0	0	0	0	0	0	0	0	0	0	0	SNORD59		ENSG00000252517	snoRNA	RFAM:RF00273
ENSG00000202206	0	0	0	0	0	0	0	0	0	0	0	0	U6		ENSG00000202206	snRNA	RFAM:RF00026
ENSG00000201813	0	0	0	0	0	0	0	0	0	0	0	0	U6		ENSG00000201813	snRNA	RFAM:RF00026
ENSG00000239161	0	0	0	0	0	0	0	0	0	0	0	0	snoU13		ENSG00000239161	snoRNA	RFAM:RF01210
ENSG00000252923	0	0	0	0	0	0	0	0	0	0	0	0	SCARNA16		ENSG00000252923	snoRNA	RFAM:RF00424
ENSG00000238956	0	0	0	0	0	0	0	0	0	0.0578757	0	0	snR39B		ENSG00000238956	snoRNA	RFAM:RF01299
ENSG00000202434	0	0	0	0	0	0	0	0	0	0	0	0	SNORA4		ENSG00000202434	snoRNA	RFAM:RF00394
ENSG00000206836	0	0	0	0	0	0	0	0	0	0	0	0	U6		ENSG00000206836	snRNA	RFAM:RF00026
ENSG00000239962	0	0	0	0	0	0	0	0	0	0	0	0	RNY5P2		ENSG00000239962	scRNA_pseudogene
ENSG00000238698	0	0	0	0	0	0	0	0	0	0	0	0	U7		ENSG00000238698	snRNA	RFAM:RF00066
ENSG00000242746	-0.318259	-0.352596	-0.699274	0.749065	1.3337	1.60511	-0.0396807	0.114545	-1.42292	0.039681	1.38599	-0.836905	AC073043.1		ENSG00000242746	scRNA_pseudogene
ENSG00000240302	0	0	0	0	0	0	0	0	0	0	0	0	AC097717.1		ENSG00000240302	scRNA_pseudogene	RFAM:RF00017
ENSG00000201649	0	0	0	0	0	0	0	0	0	0	0	0	Y_RNA		ENSG00000201649	scRNA	RFAM:RF00019
ENSG00000201737	0	0	0	0	0	0	0	0	0	0	0	0	U1		ENSG00000201737	snRNA	RFAM:RF00003
ENSG00000207116	-1.27226	1.22623	0.70963	-1.27226	2.91253	0.0140117	-1.04581	-1.27226	-0.0140117	0.370582	0.76095	-1.27226	U6		ENSG00000207116	snRNA	RFAM:RF00026
ENSG00000252759	0	1.91353	0.981885	0	0	1.28627	0	0	1.25824	0	2.03321	0	Y_RNA		ENSG00000252759	scRNA	RFAM:RF00019
ENSG00000201499	0	0	0	0	0	0	0	0	0	0	0	0	U6		ENSG00000201499	snRNA	RFAM:RF00026
ENSG00000252916	0	0	0	0	0	0	0	0	0	0	0	0	U6		ENSG00000252916	snRNA	RFAM:RF00026
ENSG00000252148	0	0	0	0	0	0	0	0	0	0	0	0	U6		ENSG00000252148	snRNA	RFAM:RF00026
ENSG00000242355	0	0.913527	0	0	0	1.28627	0	0	0	1.05788	1.22585	0	AC007272.2		ENSG00000242355	scRNA_pseudogene
ENSG00000238829	0	0	0	0	0	0	0	0	0	0	0	0	RNU7-45P		ENSG00000238829	snRNA	RFAM:RF00066
ENSG00000202008	-0.641863	-0.641863	2.66195	1.91389	2.95796	0.644405	1.58458	-0.641863	-0.641863	0.416013	-0.416013	-0.641863	Y_RNA		ENSG00000202008	scRNA	RFAM:RF00019
ENSG00000222972	0	0	0	0	0	0	0	0	0	0	0	0	U6		ENSG00000222972	snRNA	RFAM:RF00026
ENSG00000202137	-0.142159	1.77137	0.839727	0.413597	-0.142159	1.14411	0.084283	-0.142159	-0.142159	-0.084283	1.40562	-0.142159	Y_RNA		ENSG00000202137	scRNA	RFAM:RF00019
ENSG00000212184	0	0	0	0	0	0	0	0	0	0	0	0	U6		ENSG00000212184	snRNA	RFAM:RF00026
ENSG00000238770	0	0	0	0	0	0	0	0	0	0	0	0	snoU13		ENSG00000238770	snoRNA	RFAM:RF01210
ENSG00000212534	-3.15573	-0.975938	-1.55611	-0.169322	-0.0601573	0.657763	-0.029151	0.440577	0.634919	0.171516	0.0291514	0.530946	SNORD70		ENSG00000212534	snoRNA	RFAM:RF00575
ENSG00000212309	-1.76363	-0.797961	-0.452762	0.809164	-0.111662	1.3006	-0.0980229	0.0980229	1.31392	0.469315	-0.180453	1.08591	SNORD70		ENSG00000212309	snoRNA	RFAM:RF00575
ENSG00000238505	-1.91803	-0.700822	-0.884003	0.447298	-0.488454	0.934953	-0.224409	-0.177098	1.14979	1.10345	0.177098	0.698259	SNORD11B		ENSG00000238505	snoRNA	RFAM:RF01182
ENSG00000238317	-0.122735	-0.191019	-0.292585	-0.0422535	0.245921	-0.729468	0.0211334	0.758274	1.08631	-0.0211344	0.0658665	0.293352	SNORD11		ENSG00000238317	snoRNA	RFAM:RF01182
ENSG00000242200	0	0	0	0	0	0	0	0	0	0	0	0	AC064836.2		ENSG00000242200	scRNA_pseudogene
ENSG00000242696	0	0	0	0.555756	2.59983	1.28627	0.226442	0	0	0	0	0	AC064836.3		ENSG00000242696	scRNA_pseudogene	RFAM:RF00017
ENSG00000240969	0	0	0	0	0	0	0	0	0	0	0	0	AC009960.3		ENSG00000240969	scRNA_pseudogene
ENSG00000202059	0	0	0	0	0	0	0	0	0	0	0	0	SNORA1		ENSG00000202059	snoRNA	RFAM:RF00408
ENSG00000241885	0	0	0	0	0	0	1.22644	0	0	0	0	0	TRNAE40P		ENSG00000241885	tRNA_pseudogene	RFAM:RF00005
chr2.trna17	0	0	0	0	0	0	1.22644	0	0	0	0	0	trna17			tRNA
ENSG00000206970	0	0	0	0	0	0	0	0	0	0	0	0	U6		ENSG00000206970	snRNA	RFAM:RF00026
ENSG00000241748	0.0150671	0.0876462	-0.0663874	0.507483	2.28852	-2.34697	-1.82183	-0.252568	0.794934	1.33153	-0.0150673	-0.536594	AC007465.1		ENSG00000241748	tRNA_pseudogene
ENSG00000201875	0	0	0	0	0	0	0	0	0	0	0	0	7SK		ENSG00000201875	snRNA	RFAM:RF00100
ENSG00000207386	0.848566	-1.0993	0.882588	0.456459	-1.0993	1.18697	0.712107	-1.0993	-1.0993	-0.456459	-1.0993	0.564385	Y_RNA		ENSG00000207386	scRNA	RFAM:RF00019
ENSG00000207047	-3.97719	-0.99806	-1.11535	0.329758	0.0110598	-0.464855	-0.465947	0.688278	0.613037	-0.0110598	0.366351	0.464919	SNORD51		ENSG00000207047	snoRNA	RFAM:RF00280
ENSG00000207406	0	0.913527	2.56685	0	0	0	0	0	0	0	2.81081	0	SNORA41		ENSG00000207406	snoRNA	RFAM:RF00403
ENSG00000222496	0	0	0	0	0	0	0	0	0	0	0	0	7SK		ENSG00000222496	snRNA	RFAM:RF00100
ENSG00000252716	0	0	0	0	0	0	0	0	0	0	0	0	7SK		ENSG00000252716	snRNA	RFAM:RF00100
ENSG00000207319	0	0	0	0	0	0	0	0	0	0	0	0	Y_RNA		ENSG00000207319	scRNA	RFAM:RF00019
MI0014147	0	0	0	0	0	0	0	0	0	0	0	0	hsa-mir-3130-1	100422993		miRNA	miRBase:MI0014147
MI0014148	0	0	0	0	0	0	0	0	0	0	0	0	hsa-mir-3130-2	100423002		miRNA	miRBase:MI0014148
MI0015873	0	0	0	0	0	0	0	0	0	0	0	0	hsa-mir-2355	100423036		miRNA	miRBase:MI0015873
MI0006365	0	0	0	0	0	0	0	0	0	0	0	0	hsa-mir-1302-4	100302130	ENSG00000221628	miRNA	miRBase:MI0006365
ENSG00000199251	0	0	0	0	0	0	0	0	0	0	0	0	U6		ENSG00000199251	snRNA	RFAM:RF00026
ENSG00000200764	0	0	0	0	0	0	0	0	0	0	0	0	Y_RNA		ENSG00000200764	scRNA	RFAM:RF00019
MI0017418	0	0	0	0	0	0	0	0	0	0	0	0	hsa-mir-4775	100616361		miRNA	miRBase:MI0017418
ENSG00000212246	0	0	0	0	0	0	0	0	0	0	0	0	U6		ENSG00000212246	snRNA	RFAM:RF00026
ENSG00000238582	0	0	0	0	0	0	0	0	0	0	0	0	snoU13		ENSG00000238582	snoRNA	RFAM:RF01210
ENSG00000199203	0	0	0	0	0	0	0	0	0	0	0	0	Y_RNA		ENSG00000199203	scRNA	RFAM:RF00019
MI0006375	0	0	0	0	0	0	0	0	0	0	0	0	hsa-mir-548f-2	100302154	ENSG00000221782	miRNA	miRBase:MI0006375
MI0017420	0	0	0	0	0	0	0	0	0	0	0	0	hsa-mir-4776-2	100616472		miRNA	miRBase:MI0017420
MI0017419	0	0	0	0	0	0	0	0	0	0	0	0	hsa-mir-4776-1	100616267		miRNA	miRBase:MI0017419
MI0016781	0	0	0	0	0	0	0	0	0	0	0	0	hsa-mir-4438	100616375		miRNA	miRBase:MI0016781
ENSG00000207274	0	0	0	0	0	0	0	0	0	0	0	0	SNORA70		ENSG00000207274	snoRNA	RFAM:RF00156
ENSG00000238663	0	0	0	0	0	0	0	0	0	0	0	0	snoU13		ENSG00000238663	snoRNA	RFAM:RF01210
ENSG00000207303	0	0	0	0	0	0	0	0	0	0	0	0	Y_RNA		ENSG00000207303	scRNA	RFAM:RF00019
ENSG00000251982	0	0	0	0	0	0	0	0	0	0	0	0	7SK		ENSG00000251982	snRNA	RFAM:RF00100
ENSG00000238428	0	0	0	0	0	0	0	0	0	0	0	0	snoU13		ENSG00000238428	snoRNA	RFAM:RF01210
chr2.trna14	0	0	0	0	0	0	0.226442	0	0	0	0	0	trna14			tRNA
ENSG00000238736	0	0	0	0	0	0	0	0	0	0	0	0	snoU13		ENSG00000238736	snoRNA	RFAM:RF01210
MI0000084	0	0	0	0	0	1.28627	0	0	1.25824	0	0.225851	0	hsa-mir-26b	407017	ENSG00000199121	miRNA	miRBase:MI0000084
ENSG00000222714	0	0	0	0	0	0	0	0	0	0	0	0	7SK		ENSG00000222714	snRNA	RFAM:RF00100
ENSG00000207393	0	0	0	0	0	0	0	0	0	0	0	0	U6		ENSG00000207393	snRNA	RFAM:RF00026
ENSG00000252805	0	0	0	0	0	0	0	0	0	0	0	0	U3		ENSG00000252805	snoRNA	RFAM:RF00012
chr2.trna15	0	0	0	0	0	0	0	0	0	0	0	0	trna15			tRNA
ENSG00000200029	0	0	0	0	0	0	0	0	0	0	0	0	U6		ENSG00000200029	snRNA	RFAM:RF00026
MI0000783	0	0	0	0	0	0	0	0	0	0	0	0	hsa-mir-375	494324	ENSG00000198973	miRNA	miRBase:MI0000783
MI0014151	0	0	0	0	0	0	0	0	0	0	0	0	hsa-mir-3131	100422957		miRNA	miRBase:MI0014151
ENSG00000240317	0	0	0	0	0	0	0	0	0	0	0	0	AC020575.1		ENSG00000240317	scRNA_pseudogene	RFAM:RF00017
MI0000463	0	0	0	0	0	0	0	0	0	0	0	0	hsa-mir-153-1	406944	ENSG00000207647	miRNA	miRBase:MI0000463
MI0014152	0	0	0	0	0	0	0	0	0	0	0	0	hsa-mir-3132	100423039		miRNA	miRBase:MI0014152
ENSG00000222678	0	0	0	0	0	0	0	0	0	0	0	0	7SK		ENSG00000222678	snRNA	RFAM:RF00100
MI0015874	0	0	0	0	0	0	0	0	0	0	0	0	hsa-mir-4268	100422959		miRNA	miRBase:MI0015874
ENSG00000240451	0	0	0	0	0	0	0	0	0	0	0	0	AC019208.1		ENSG00000240451	scRNA_pseudogene
ENSG00000200822	0	0	0	0	0	0	0	0	0	0	0	0	Y_RNA		ENSG00000200822	scRNA	RFAM:RF00019
ENSG00000202016	0	0	0	0	0	0	0	0	0	0	0	0	U6		ENSG00000202016	snRNA	RFAM:RF00026
ENSG00000238852	0	0	0	0	0	0	0	0	0	0	0	0	snoU13		ENSG00000238852	snoRNA	RFAM:RF01210
ENSG00000243125	0	0	0	0	0	0	0	0	0	0	0	0	AC068035.1		ENSG00000243125	scRNA_pseudogene	RFAM:RF00017
ENSG00000243112	0	0	0	0	0	0	0	0	0	0	0	0	TRNAK39P		ENSG00000243112	tRNA_pseudogene	RFAM:RF00005
chr2.trna16	0	0	0	0	0	0	0	0	0	0	0	0	trna16			tRNA
ENSG00000243907	0	0	0	0	0	0	0	0	0	0	0	0	AC093806.1		ENSG00000243907	tRNA_pseudogene
MI0016782	0	0	0	0	0	0	0	0	0	0	0	0	hsa-mir-4439	100616207		miRNA	miRBase:MI0016782
ENSG00000242839	0	0	0	0	0	0	0	0	0	0	0	0	AC093784.1		ENSG00000242839	snRNA_pseudogene	RFAM:RF00026
MI0019309	0	0	0	0	0	0	0	0	0	0	0	0	hsa-mir-5702			miRNA	miRBase:MI0019309
ENSG00000212391	0	0	0	0	0	0	0	0	0	0	0	0	SNORA48		ENSG00000212391	snoRNA	RFAM:RF00554
MI0019310	0	0	0	0	0	0	0	0	0	0	0	0	hsa-mir-5703			miRNA	miRBase:MI0019310
ENSG00000252665	0	0	0	0	0	0	0	0	0	0	0	0	SNORA25		ENSG00000252665	snoRNA	RFAM:RF00402
ENSG00000200281	0	0	0	0	0	0	0	0	0	0	0	0	U6		ENSG00000200281	snRNA	RFAM:RF00026
ENSG00000251801	0	0	0	0	0	0	0	0	0	0	0	0	SNORD112		ENSG00000251801	snoRNA	RFAM:RF01169
ENSG00000253006	0	0	0	0	0	0	0	0	0	0	0	0	7SK		ENSG00000253006	snRNA	RFAM:RF00100
ENSG00000238782	0	0	0	0	0	0	0	0	0	0	0	0	RNU7-9P		ENSG00000238782	snRNA	RFAM:RF00066
ENSG00000222344	0	0	0	0	0	0	0	0	0	0	0	0	U6		ENSG00000222344	snRNA	RFAM:RF00026
ENSG00000252333	0	0	0	0	0	0	0	0	0	0	0	0	U6		ENSG00000252333	snRNA	RFAM:RF00026
ENSG00000206725	0	0	0	0	0	0	0	0	0	0	0	0	U6		ENSG00000206725	snRNA	RFAM:RF00026
ENSG00000243650	0	0	0	0	0	0	0	0	0	0	0	0	AC010149.1		ENSG00000243650	scRNA_pseudogene	RFAM:RF00017
ENSG00000199791	0	0	0	0	0	0	0	0	0	0	0	0	U6		ENSG00000199791	snRNA	RFAM:RF00026
ENSG00000201044	0	0	0	0	0	0	0	0	0	0	0	0	U6		ENSG00000201044	snRNA	RFAM:RF00026
ENSG00000201574	0	0	0	0	0	0	0	0	0	0	0	0	U1		ENSG00000201574	snRNA	RFAM:RF00003
MI0017421	0	0	0	0	0	0	0	0	0	0	0	0	hsa-mir-4777	100616317		miRNA	miRBase:MI0017421
ENSG00000206885	0	0.913527	0	0	0	0	0	2.38067	0	0	0.225851	0.341754	SNORA75		ENSG00000206885	snoRNA	RFAM:RF00072
ENSG00000207280	-0.200021	0.652479	0.222145	-0.297258	-0.609753	-0.652433	0.320064	0.270084	-0.709808	0.143827	0.255515	-0.143827	SNORD20		ENSG00000207280	snoRNA	RFAM:RF00217
ENSG00000202400	-2.19717	-0.31136	-1.75925	0.728205	0.00228024	0.900226	-0.557255	-1.08629	0.401456	0.594378	0.370197	-0.00228024	SNORD82		ENSG00000202400	snoRNA	RFAM:RF00158
ENSG00000223198	0	0	0	0	0	0	0	0	0	0	0	0	U2		ENSG00000223198	snRNA	RFAM:RF00004
ENSG00000239202	-2.18254	0.882655	-0.496445	0.372881	-0.0160084	0.596433	-1.01088	-2.55709	0.0753694	0.74947	0.0160089	-1.13658	AC104634.1		ENSG00000239202	scRNA_pseudogene	RFAM:RF00017
MI0006379	0	0	0.981885	0	0	0	0	0	0	0	0	0	hsa-mir-1244-1	100302285		miRNA	miRBase:MI0006379
ENSG00000240308	0	0	0	0	0	0	0	0	0	0	0	0	AC073476.1		ENSG00000240308	snRNA_pseudogene	RFAM:RF00026
MI0007076	0	0	0	0	0	0	0	0	0	0	0	0	hsa-mir-1471	100302126	ENSG00000222246	miRNA	miRBase:MI0007076
MI0003568	0	0	0	0	0	0	0	0	0	0	0	0	hsa-mir-562	693147	ENSG00000207626	miRNA	miRBase:MI0003568
MI0017867	0	0	0	0.555756	0	0	0	0	0	0	0	0	hsa-mir-5001			miRNA	miRBase:MI0017867
ENSG00000244384	0	0	0	0.555756	0	0	0	0	0	0	0	0	AC073254.1		ENSG00000244384	scRNA_pseudogene	RFAM:RF00017
ENSG00000239170	0	0	0	0	0	0	0	0	0	0	0	0	snoU13		ENSG00000239170	snoRNA	RFAM:RF01210
ENSG00000252452	0	0	0	0	0	0	0	0	0	0	0	0	U6		ENSG00000252452	snRNA	RFAM:RF00026
ENSG00000199781	0	0	0.981885	0.555756	0	2.28627	0.226442	0	0	0	0	0	Y_RNA		ENSG00000199781	scRNA	RFAM:RF00019
ENSG00000252010	-0.871161	1.90186	-0.837138	0.736732	2.36576	3.05221	-1.81902	-1.81902	-0.56078	0.56078	1.21418	-1.81902	SCARNA5		ENSG00000252010	snoRNA	RFAM:RF00478
ENSG00000251791	2.15657	2.38527	0.868665	1.44254	-0.113221	-0.113221	0.113221	-0.113221	-0.113221	1.26658	-0.113221	-0.113221	SCARNA6		ENSG00000251791	snoRNA	RFAM:RF00478
ENSG00000201013	0	0	0	0	0	0	0	0	0	0	0	0	Y_RNA		ENSG00000201013	scRNA	RFAM:RF00019
ENSG00000238812	0	0	0	0	0	0	0	0	0	0	0	0	U7		ENSG00000238812	snRNA	RFAM:RF00066
ENSG00000207049	0	0	0	0	0	0	0.226442	0	0	0	0	0	Y_RNA		ENSG00000207049	scRNA	RFAM:RF00019
ENSG00000200745	0	0	0	0	0	0	0	0	0	0	0	0	U1		ENSG00000200745	snRNA	RFAM:RF00003
ENSG00000202341	0	0	0	0	0	0	0	0	0	0	0	0	U6		ENSG00000202341	snRNA	RFAM:RF00026
ENSG00000222449	0	0.913527	0	0	0	0	0	0	0	0	0	0	U6		ENSG00000222449	snRNA	RFAM:RF00026
ENSG00000251971	0	0	0	0	0	0	0	0	0	0	0	0	U6		ENSG00000251971	snRNA	RFAM:RF00026
ENSG00000202099	0	0	0	0	0	0	0	0	0	0	0	0	U6		ENSG00000202099	snRNA	RFAM:RF00026
MI0016783	0	0	0	0	0	0	0	0	0	0	0	0	hsa-mir-4440	100616397		miRNA	miRBase:MI0016783
MI0016784	0	0	0	0	0	0	0	0	0	0	0	0	hsa-mir-4441	100616493		miRNA	miRBase:MI0016784
MI0015875	0	0	0	0	0	0	0	0	0	0	0	0	hsa-mir-4269	100423043		miRNA	miRBase:MI0015875
MI0017432	0	0	0	0	0	0	0	0	0	0	0	0	hsa-mir-2467	100616360		miRNA	miRBase:MI0017432
MI0017433	0	0	0	0	0	0	0	0	0	0	0	0	hsa-mir-4786	100616417		miRNA	miRBase:MI0017433
MI0000478	0	0	0	0	0	0	0	0	0	0	0.225851	0	hsa-mir-149	406941	ENSG00000207611	miRNA	miRBase:MI0000478
ENSG00000240910	0	0	0	0	0	0	0	0	0	0	0	0	AC005104.1		ENSG00000240910	snoRNA_pseudogene
MI0014153	0	0	0	0	0	0	0	0	0	0	0	0	hsa-mir-3133	100422942		miRNA	miRBase:MI0014153
ENSG00000252017	0	0	0	0	0	0	0	0	0	0	0	0	U6		ENSG00000252017	snRNA	RFAM:RF00026
ENSG00000244169	0	0	0	0	0	0	0	0	0	0	0	0	AC087430.1		ENSG00000244169	scRNA_pseudogene	RFAM:RF00017
ENSG00000223040	0	0	0	0	0	0	0	0	0	0	0	0	7SK		ENSG00000223040	snRNA	RFAM:RF00100
ENSG00000253049	0	0	0	0	0	0	0	0	0	0	0	0	SNORA43		ENSG00000253049	snoRNA	RFAM:RF00416
ENSG00000239126	0	0	0	0	0	0	0	0	0	0	0	0	snoU13		ENSG00000239126	snoRNA	RFAM:RF01210
ENSG00000207283	0	0	1.98189	0	0	0	0	0	0	0	0	0	Y_RNA		ENSG00000207283	scRNA	RFAM:RF00019
MI0017437	0	0	0	0	0	0	0	0	0	0	0	0	hsa-mir-4790	100616334		miRNA	miRBase:MI0017437
ENSG00000241227	0	0	0	0	0	0	0	0	0	0	0	0	AC026202.1		ENSG00000241227	scRNA_pseudogene	RFAM:RF00017
ENSG00000253081	0	0	0	0	0	0	0	0	0	0	0	0	U4atac		ENSG00000253081	snRNA	RFAM:RF00618
ENSG00000199815	0	0	0	0	0	0	0	0	0	0	0	0	SNORA43		ENSG00000199815	snoRNA	RFAM:RF00416
ENSG00000240806	1.07186	0.452564	-0.460963	1.09479	-0.460963	-0.460963	-0.234521	-0.460963	-0.202719	0.918841	0.764887	0.202719	AC026191.1		ENSG00000240806	scRNA_pseudogene
ENSG00000212327	0	0	0	0	0	0	0	0	0	0	0	0	U6		ENSG00000212327	snRNA	RFAM:RF00026
ENSG00000201182	0	0	0	0	0	0	0	0	0	0	0	0	U6		ENSG00000201182	snRNA	RFAM:RF00026
ENSG00000238642	0	0	0	0	0	0	0	0	0	0	0	0	snoU13		ENSG00000238642	snoRNA	RFAM:RF01210
ENSG00000238345	0	0	0	0	0	0	0	0	0	0	0	0	snoU13		ENSG00000238345	snoRNA	RFAM:RF01210
ENSG00000222348	0	0	0	0	0	0	0	0	0	0	0	0	U6		ENSG00000222348	snRNA	RFAM:RF00026
MI0014154	0	0	0	0	0	0	0	0	0	0	0	0	hsa-mir-378b	100422933		miRNA	miRBase:MI0014154
MI0005560	0.947863	0	0	0	0	1.28627	0	0	0	0.0578757	0	0	hsa-mir-885	100126334	ENSG00000216135	miRNA	miRBase:MI0005560
ENSG00000251777	0	0	0	0	0	0	0	0	0	0	0	0	U6		ENSG00000251777	snRNA	RFAM:RF00026
ENSG00000251774	0	0	0	0	0	0	0	0	0	0	0	0	U6		ENSG00000251774	snRNA	RFAM:RF00026
ENSG00000239140	0	0	0	0	0	0	0	0	0	0	0	0	snoU13		ENSG00000239140	snoRNA	RFAM:RF01210
ENSG00000207496	-0.680806	-0.774035	-0.383749	-0.394841	2.81915	2.12227	-0.238728	0.567574	0.71364	0.32451	0.238728	-0.59092	SNORA7A		ENSG00000207496	snoRNA	RFAM:RF00409
chr3.trna1	0	0	0	0	0	0	0	0	0	0	0	0	trna1			tRNA
ENSG00000207163	0	0	0	0	0	0	0	0	0	0	0	0	U6		ENSG00000207163	snRNA	RFAM:RF00026
ENSG00000243898	0	0	0	0	0	0	0	0	0	0	0	0	AC087590.1		ENSG00000243898	tRNA_pseudogene	RFAM:RF00005
ENSG00000252085	0	0	0	0	0	0	0	0	0	0	0	0	Y_RNA		ENSG00000252085	scRNA	RFAM:RF00019
ENSG00000238891	0	0	0	0	0	0	0	0	0	0	0	0	snoU13		ENSG00000238891	snoRNA	RFAM:RF01210
ENSG00000201162	0	0	0	0	0	0	0	0	0	0	0	0	U6		ENSG00000201162	snRNA	RFAM:RF00026
ENSG00000206926	0	0	0	0	0	0	0	0	0	0	0	0	U6		ENSG00000206926	snRNA	RFAM:RF00026
MI0015878	0	0	0	0	0	0	0	0	0	0	0	0	hsa-mir-4270	100422868		miRNA	miRBase:MI0015878
ENSG00000241064	0	0	0	0	0	0	0	0	0	0	0	0	AC027129.1		ENSG00000241064	scRNA_pseudogene	RFAM:RF00017
MI0014155	0	0	0	0	0	0	0	0	0	0	0	0	hsa-mir-3134	100422990		miRNA	miRBase:MI0014155
MI0003569	0	0	0	0	0	0	0	0	0	0	0	0	hsa-mir-563	693148	ENSG00000207815	miRNA	miRBase:MI0003569
MI0016135	0	0	0	0	0	0	0	0	0	0	0	0	hsa-mir-3714	100500913		miRNA	miRBase:MI0016135
ENSG00000239088	0	0	0	0	0	0	0	0	0	0	0	0	RNU7-10P		ENSG00000239088	snRNA	RFAM:RF00066
ENSG00000241903	0	0	0	0	0	0	0	0	0	0	0	0	TRNAC31P		ENSG00000241903	tRNA_pseudogene	RFAM:RF00005
chr3.trna12	0	0	0	0	0	0	0	0	0	0	0	0	trna12			tRNA
ENSG00000251761	0	0	0	0	0	0	0	0	0	0	0	0	U6		ENSG00000251761	snRNA	RFAM:RF00026
MI0017438	0	0	0	0	0	0	0	0	0	0	0	0	hsa-mir-4791	100616291		miRNA	miRBase:MI0017438
ENSG00000201545	0	0	0	0	0	0	0	0	0	0	0	0	U4		ENSG00000201545	snRNA	RFAM:RF00015
MI0014156	0	0	0	0	0	0	0	0	0	0	0	0	hsa-mir-3135a	100422901		miRNA	miRBase:MI0014156
ENSG00000199577	0	0	0	0	0	0	0	0	0	0	0	0	U6		ENSG00000199577	snRNA	RFAM:RF00026
ENSG00000206807	0	0	0	0	0	0	0	0	0	0	0	0	U6		ENSG00000206807	snRNA	RFAM:RF00026
ENSG00000206728	0.918925	0.884589	-0.0289379	-0.0289379	3.57089	2.25733	-0.0289379	-0.0289379	-0.0289379	0.0289379	0.781875	-0.0289379	Y_RNA		ENSG00000206728	scRNA	RFAM:RF00019
ENSG00000252562	0	0	0	0	0	0	0	0	0	0	0	0	U6		ENSG00000252562	snRNA	RFAM:RF00026
ENSG00000212269	0	0	0	0	0	0	0	0	0	0	0	0	U6		ENSG00000212269	snRNA	RFAM:RF00026
MI0017439	0	0	0	0	0	0	0	0	0	0	0	0	hsa-mir-4792	100616448		miRNA	miRBase:MI0017439
ENSG00000244404	0	0	0	0	0	0	0	0	0	0	0	0	AC092422.1		ENSG00000244404	scRNA_pseudogene	RFAM:RF00017
ENSG00000252885	0	0	0	0	0	0	0	0	0	0	0	0	U7		ENSG00000252885	snRNA	RFAM:RF00066
ENSG00000238944	0	0	0	0	0	0	0	0	0	0	0	0	SNORD5		ENSG00000238944	snoRNA	RFAM:RF01161
MI0016785	0	0	0	0	0	0	0	0	0	0	0	0	hsa-mir-4442	100616477		miRNA	miRBase:MI0016785
ENSG00000207251	0	0	0	0	0	0	0	0	0	0	0	0	U6		ENSG00000207251	snRNA	RFAM:RF00026
ENSG00000201033	0	0	0	0	0	0	0	0	0	0	0	0	U1		ENSG00000201033	snRNA	RFAM:RF00003
ENSG00000238912	0	0	0	0	0	0	0	0	0	0	0	0	Y_RNA		ENSG00000238912	scRNA	RFAM:RF00019
ENSG00000199927	0	0	0	0	0	0	0	0	0	0	0	0	U3		ENSG00000199927	snoRNA	RFAM:RF00012
MI0014157	0	0	0	0	0	0	0	0	0	0	0	0	hsa-mir-466	100423038		miRNA	miRBase:MI0014157
ENSG00000201701	0	0	0	0	0	0	0	0	0	0	0	0	SNORA25		ENSG00000201701	snoRNA	RFAM:RF00402
ENSG00000252398	0	0	0	0	0	0	0	0	0	0	0	0	Y_RNA		ENSG00000252398	scRNA	RFAM:RF00019
ENSG00000238646	0	0	0	0	0	0	0	0	0	0	0	0	snoU13		ENSG00000238646	snoRNA	RFAM:RF01210
ENSG00000240088	0	0	0	0	0	0	0	0	0	0	0	0	AC138972.1		ENSG00000240088	snoRNA_pseudogene	RFAM:RF00012
ENSG00000252700	0	0	0	0	0	0	0	0	0	0	0	0	U7		ENSG00000252700	snRNA	RFAM:RF00066
ENSG00000212442	0	0	0	0	0	0	0	0	0	0	0	0	U6		ENSG00000212442	snRNA	RFAM:RF00026
MI0000727	0	0	0	0	0	0	0	0	0	0	0	0	hsa-mir-128-2	406916	ENSG00000207625	miRNA	miRBase:MI0000727
ENSG00000201315	1.53283	0	0	0.555756	0	1.28627	0	0	0	1.3798	0	0	7SK		ENSG00000201315	snRNA	RFAM:RF00100
ENSG00000210181	0	0	0	0	0	0	0	0	0	0	0	0	RNU6ATAC4P		ENSG00000210181	snRNA	RFAM:RF00619
ENSG00000206645	0	0	0	0	0	0	0	0	0	0	0	0	Y_RNA		ENSG00000206645	scRNA	RFAM:RF00019
ENSG00000199594	0	0	0	0	0	0	0	0	0	0	0	0	U6		ENSG00000199594	snRNA	RFAM:RF00026
ENSG00000238929	0	0	0	0	0	0	0	0	0	0	0	0	snoU13		ENSG00000238929	snoRNA	RFAM:RF01210
ENSG00000239105	0	0	0	0	0	0	0	0	0	0	0	0	RNU7-73P		ENSG00000239105	snRNA	RFAM:RF00066
MI0000083	0	0	0	0.555756	0	2.28627	0	0	0	0.0578757	0.810813	0	hsa-mir-26a-1	407015	ENSG00000199075	miRNA	miRBase:MI0000083
ENSG00000200579	0	0	0	0	0	0	0	0	0	0	0	0	Y_RNA		ENSG00000200579	scRNA	RFAM:RF00019
ENSG00000201965	0	0	0	0	0	0	0	0	0	0	0	0	Y_RNA		ENSG00000201965	scRNA	RFAM:RF00019
ENSG00000199514	0	0	0	0	0	0	0	0	0	0	0	0	U6		ENSG00000199514	snRNA	RFAM:RF00026
ENSG00000207512	0	0	0	0	0	0	0	0	0	0	0	0	Y_RNA		ENSG00000207512	scRNA	RFAM:RF00019
ENSG00000206708	0	0	0	0	0	0	0	0	0	0	0	0	U6		ENSG00000206708	snRNA	RFAM:RF00026
ENSG00000242046	0	0	0	0	0	0	0	0	0	0	0	0	AC123903.2		ENSG00000242046	scRNA_pseudogene
ENSG00000239217	0	0	0	0	0	0	0	0	0	0	0	0	AC123903.1		ENSG00000239217	scRNA_pseudogene
ENSG00000243634	0	0	0	0	0	0	0	0	0	0	0	0	AC104850.1		ENSG00000243634	scRNA_pseudogene
ENSG00000206760	0.0856929	0.0513569	0.119715	-0.306414	1.73766	-0.86217	-0.86217	1.5185	-0.86217	-0.804294	-0.051357	0.649509	SNORA6		ENSG00000206760	snoRNA	RFAM:RF00091
ENSG00000202363	0.348218	0.506527	1.38224	0.148756	-2.407	1.46423	-1.18056	-2.407	-0.148756	-0.179199	0.988776	-1.48028	SNORA62		ENSG00000202363	snoRNA	RFAM:RF00091
ENSG00000201570	0	0	0	0	0	0	0	0	0	0	0	0	U4		ENSG00000201570	snRNA	RFAM:RF00015
ENSG00000202517	0	0	0	0	0	0	0	0	0	0	0	0	SNORA64		ENSG00000202517	snoRNA	RFAM:RF00264
ENSG00000199906	0	0	0	0	0	0	0	0	0	0	0	0	RNU5B-2P		ENSG00000199906	snRNA	RFAM:RF00020
ENSG00000252409	0	0	0	0	0	0	0	0	0	0	0	0	SCARNA21		ENSG00000252409	snoRNA	RFAM:RF00602
ENSG00000222942	0	0	0	0	0	0	0	0	0	0	0	0	7SK		ENSG00000222942	snRNA	RFAM:RF00100
ENSG00000251986	0	0	0	0	0	0	0	0	0	0	0	0	Y_RNA		ENSG00000251986	scRNA	RFAM:RF00019
ENSG00000212145	0	0	0	0	0	0	0	0	0	0	0	0	U8		ENSG00000212145	snoRNA	RFAM:RF00096
ENSG00000222872	0	0	0	0	0	0	0	0	0	0	0	0	U4		ENSG00000222872	snRNA	RFAM:RF00015
ENSG00000240203	0	0	0	0	0	0	0	0	0	0	0	0	AC006059.1		ENSG00000240203	scRNA_pseudogene	RFAM:RF00017
ENSG00000241939	0	0	0	0	0	0	0	0	0	0	0	0	AC104184.1		ENSG00000241939	scRNA_pseudogene	RFAM:RF00017
ENSG00000251811	0	0	0	0.555756	2.59983	0	0	0	0	0	0	0	Y_RNA		ENSG00000251811	scRNA	RFAM:RF00019
ENSG00000252980	0	0	0	0	0	0	0	0	0	0	0	0	U6		ENSG00000252980	snRNA	RFAM:RF00026
MI0000476	2.53283	0	0	0	0	0	0	0	0	0	0	0	hsa-mir-138-1	406929	ENSG00000207954	miRNA	miRBase:MI0000476
MI0003570	0	0	0	0	0	0	0	0	0	0	0	0	hsa-mir-564	693149	ENSG00000207783	miRNA	miRBase:MI0003570
ENSG00000252410	0	0	0	0	0	0	0	0	0	0	0	0	RNU5B-3P		ENSG00000252410	snRNA	RFAM:RF00020
ENSG00000202268	0	0	0	0	0	0	0	0	0	0	0	0	U3		ENSG00000202268	snoRNA	RFAM:RF00012
chr3.trna11	0.947863	0.913527	0	1.55576	0	0	0	0	0	0	0	0.341754	trna11			tRNA
ENSG00000201635	0	0	0	0	0	0	0	0	0	0	0	0	Y_RNA		ENSG00000201635	scRNA	RFAM:RF00019
ENSG00000251967	0	0	0	0	0	0	0	0	0	0	0	0	SNORD77		ENSG00000251967	snoRNA	RFAM:RF00591
ENSG00000251938	0	0	0	0	0	0	0	0	0	0	0	0	snoU13		ENSG00000251938	snoRNA	RFAM:RF01210
ENSG00000239128	0	0	0	0	0	0	0	0	0	0	0	0	snoU13		ENSG00000239128	snoRNA	RFAM:RF01210
ENSG00000238350	0	0	0	0	0	0	0	0	0	0	0	0	snoU13		ENSG00000238350	snoRNA	RFAM:RF01210
ENSG00000200837	0	0	0	0	0	0	0	0	0	0	0	0	Y_RNA		ENSG00000200837	scRNA	RFAM:RF00019
ENSG00000244732	0	0	0	0	0	0	0	0	0	0	0	0	AC099778.1		ENSG00000244732	scRNA_pseudogene	RFAM:RF00017
MI0006313	2.15687	-0.112925	-0.112925	-0.112925	2.4869	-0.112925	0.113516	-0.112925	1.73028	-0.112925	0.112925	0.550757	hsa-mir-1226	100302232	ENSG00000221585	miRNA	miRBase:MI0006313
ENSG00000199591	0	0	0	0	0	0	0	0	0	0	0	0	Y_RNA		ENSG00000199591	scRNA	RFAM:RF00019
ENSG00000253056	0	0	0	0	0	0	0	0	0	0	0	0	U7		ENSG00000253056	snRNA	RFAM:RF00066
MI0016786	0	0	0	0	0	0	0	0	0	0	0	0	hsa-mir-4443	100616407		miRNA	miRBase:MI0016786
ENSG00000199476	0	0	0	0	0	0	0	0	0	0	0	0	Y_RNA		ENSG00000199476	scRNA	RFAM:RF00019
MI0010634	0	0	0	0	0	0	0	0	0	0	0	0	hsa-mir-2115	100313840	ENSG00000252466	miRNA	miRBase:MI0010634
ENSG00000241725	0	0	0	0	0	0	0	0	0	0	0	0	AC104448.1		ENSG00000241725	scRNA_pseudogene	RFAM:RF00017
MI0012488	0	0	0	0	0	0	0	0	0	0	0	0	hsa-mir-711	100313843	ENSG00000211535	miRNA	miRBase:MI0012488
MI0017440	0	0	0	0	0	0	0	0	0	0	0	0	hsa-mir-4793	100616112		miRNA	miRBase:MI0017440
ENSG00000241470	0	0	0	0	0	0	0	0	0	0	0	0	AC137630.1		ENSG00000241470	scRNA_pseudogene
MI0001448	-2.87837	0.0351601	-1.89648	0.677389	1.30642	2.49536	-1.65193	-0.497699	-0.0351601	0.501437	0.595411	-1.95165	hsa-mir-425	494337	ENSG00000199032	miRNA	miRBase:MI0001448
MI0000465	0.638701	-1.20299	-3.70148	0.0242019	2.59879	0.754714	-1.89007	-3.70148	0.0161967	0.0568364	-0.0161967	-0.900293	hsa-mir-191	406966	ENSG00000207605	miRNA	miRBase:MI0000465
ENSG00000241461	0	0	0	0	0	0	0	0	0	0	0	0	AC135506.1		ENSG00000241461	scRNA_pseudogene	RFAM:RF00017
ENSG00000244496	0	0	0	0	0	0	0	0	0	0	0	0	AC121247.1		ENSG00000244496	scRNA_pseudogene
ENSG00000199546	0	0	0	0	0	0	0	0	0	0	0	0	Y_RNA		ENSG00000199546	scRNA	RFAM:RF00019
MI0015879	0	0	0	0	0	0	0	0	0	0	0	0	hsa-mir-4271	100422952		miRNA	miRBase:MI0015879
MI0018172	0	0	0	0	0	0	0	0	0	0	0	0	hsa-mir-5193			miRNA	miRBase:MI0018172
MI0003572	0	0	0	0	0	0	0	0	0	0	0	0	hsa-mir-566	693151	ENSG00000207922	miRNA	miRBase:MI0003572
MI0017434	-1.89154	-0.978009	0.0903498	0.249183	1.70829	1.39473	-1.89154	-1.89154	-1.63329	0.625772	1.24121	-0.0903498	hsa-mir-4787	100616138		miRNA	miRBase:MI0017434
ENSG00000240425	0	0	0	0	0	0	0	0	0	0	0	0	AC140120.1		ENSG00000240425	scRNA_pseudogene
ENSG00000221015	0	0	0	0	0	0	0	0	0	0	0	0	U6atac		ENSG00000221015	snRNA	RFAM:RF00619
ENSG00000241789	0	0	0	0	0	0	0	0	0	0	0	0	AC097636.1		ENSG00000241789	scRNA_pseudogene	RFAM:RF00017
MI0000433	0.947863	0.913527	0	0.555756	4.18479	3.87123	0	0	0	0	0	0	hsa-let-7g	406890	ENSG00000199150	miRNA	miRBase:MI0000433
MI0000452	0	0	0	0	0	0	0	0	0	0	0	0	hsa-mir-135a-1	406925	ENSG00000207926	miRNA	miRBase:MI0000452
ENSG00000252768	0	0	0	0	0	0	0	0	0	0	0	0	U6		ENSG00000252768	snRNA	RFAM:RF00026
ENSG00000221518	0	0	0	0	0	0	0	0	0	0	0	0	U6atac		ENSG00000221518	snRNA	RFAM:RF00619
ENSG00000252787	1.88735	0.0456543	0.616513	-1.19664	-0.0456543	-0.359212	-0.419038	0.512795	0.0533366	-0.185506	0.357978	-1.22844	SNORD19B		ENSG00000252787	snoRNA	RFAM:RF01183
ENSG00000212493	0	0	0	0	0	0	0	0	0	0	0	0	SNORD19		ENSG00000212493	snoRNA	RFAM:RF00569
ENSG00000238862	-1.49925	0.0595078	-2.88844	-0.564543	0.555476	1.0858	-0.781383	-0.701158	0.46765	0.867674	-0.0595078	0.380508	SNORD19B		ENSG00000238862	snoRNA	RFAM:RF01183
ENSG00000222345	0.267244	0.425553	-2.48797	-1.93222	0.111852	0.383256	-2.26153	-2.48797	0.0921984	0.377257	-0.0921981	-1.14622	SNORD19		ENSG00000222345	snoRNA	RFAM:RF00569
ENSG00000212452	1.64145	0.168064	0.307829	-0.271272	-0.198442	0.0559883	-0.0559893	-0.13155	-0.18309	0.096488	0.269767	-0.345425	SNORD69		ENSG00000212452	snoRNA	RFAM:RF00574
ENSG00000238565	0	0	0	0	0	0	0	0	0	0	0	0	snoU13		ENSG00000238565	snoRNA	RFAM:RF01210
ENSG00000206902	0	0	0	0	0	0	0	0	0	0	0	0	Y_RNA		ENSG00000206902	scRNA	RFAM:RF00019
ENSG00000207109	0	0	0	0	0	0	0	0	0	0	0	0	SNORD38		ENSG00000207109	snoRNA	RFAM:RF00212
ENSG00000212608	0	0	0	0	0	0	0	0	0	0	0	0	SNORA26		ENSG00000212608	snoRNA	RFAM:RF00568
ENSG00000251987	0	0	0	0	0	0	0	0	0	0	0	0	SNORD63		ENSG00000251987	snoRNA	RFAM:RF00154
ENSG00000244195	0	0	0	0	0	0	0	0	0	0	0	0	AC115282.1		ENSG00000244195	snRNA_pseudogene	RFAM:RF00100
MI0016594	0	0	0	0	0	0	0	0	0	0	0	0	hsa-mir-3938	100500875		miRNA	miRBase:MI0016594
ENSG00000200379	0	0	0	0	0	0	0	0	0	0	0	0	7SK		ENSG00000200379	snRNA	RFAM:RF00100
ENSG00000238905	0	0	0	0	0	0	0	0	0	0	0	0	snoU13		ENSG00000238905	snoRNA	RFAM:RF01210
ENSG00000212392	0	0	0	0	0	0	0	0	0	0	0	0	Y_RNA		ENSG00000212392	scRNA	RFAM:RF00019
ENSG00000206918	0	0	0	0	0	0	0	0	0	0	0	0	U6		ENSG00000206918	snRNA	RFAM:RF00026
ENSG00000202428	0	0	0	0	0	0	0	0	0	0	0	0	U6		ENSG00000202428	snRNA	RFAM:RF00026
ENSG00000206815	0	0	0	0	0	0	0	0	0	0	0	0	U6		ENSG00000206815	snRNA	RFAM:RF00026
ENSG00000210841	0	0	0	0	0	0	0	0	0	0	0	0	U6atac		ENSG00000210841	snRNA	RFAM:RF00619
ENSG00000223192	0	0	0	0	0	0	0	0	0	0	0	0	Y_RNA		ENSG00000223192	scRNA	RFAM:RF00019
ENSG00000212211	0	0	0	0	0	0	0	0	0	0	0	0	U3		ENSG00000212211	snoRNA	RFAM:RF00012
ENSG00000252420	0	0	0	0	0	0	0	0	0	0	0	0	Y_RNA		ENSG00000252420	scRNA	RFAM:RF00019
ENSG00000252184	0	0	0	0	0	0	0	0	0	0	0	0	U2		ENSG00000252184	snRNA	RFAM:RF00004
ENSG00000244632	0	0	0	0	0	0	0	0	0	0	0	0	AC012519.1		ENSG00000244632	scRNA_pseudogene	RFAM:RF00017
ENSG00000252449	0	0	0	0	0	0	0	0	0	0	0	0	U6		ENSG00000252449	snRNA	RFAM:RF00026
ENSG00000200222	0	0	0	0	0	0	0	0	0	0	0	0	U3		ENSG00000200222	snoRNA	RFAM:RF00012
ENSG00000212340	0	0	0	0	0	0	0	0	0	0	0	0	U6		ENSG00000212340	snRNA	RFAM:RF00026
ENSG00000202071	0	0	0	0	0	0	0	0	0	0	0	0	Y_RNA		ENSG00000202071	scRNA	RFAM:RF00019
ENSG00000206759	0	0	0	0	0	0	0	0	0	0	0	0	U6		ENSG00000206759	snRNA	RFAM:RF00026
MI0015880	0	0	0	0	0	0	0	0	0	0	0	0	hsa-mir-4272	100422941		miRNA	miRBase:MI0015880
MI0014158	0	0	0	0	0	0	0	0	0	0	0	0	hsa-mir-3136	100422859		miRNA	miRBase:MI0014158
ENSG00000241665	0	0	0	0	0	0	0	0	0	0	0	0	AC104445.1		ENSG00000241665	scRNA_pseudogene	RFAM:RF00017
ENSG00000206939	0	0	0	0	0	0	0	0	0	0	0	0	U6		ENSG00000206939	snRNA	RFAM:RF00026
MI0006431	0	0	0	0	0	0	0	0	0	0	0	0	hsa-mir-1284	100302112	ENSG00000221264	miRNA	miRBase:MI0006431
ENSG00000239250	0	0	0	0	0	0	0	0	0	0	0	0	AC096970.1		ENSG00000239250	scRNA_pseudogene	RFAM:RF00017
ENSG00000238568	0	0	0	0	0	0	0	0	0	0	0	0	snoU13		ENSG00000238568	snoRNA	RFAM:RF01210
ENSG00000199469	0	0	0	0	0	0	0	0	0	0	0	0	U1		ENSG00000199469	snRNA	RFAM:RF00003
ENSG00000238959	0	0	0	0	0	0	0	0	0	0	0	0	RNU7-19P		ENSG00000238959	snRNA	RFAM:RF00066
ENSG00000238416	0	0	0	0	0	0	0	0	0	0	0	0	snoU13		ENSG00000238416	snoRNA	RFAM:RF01210
ENSG00000252651	0	0	0	0	0	0	0	0	0	0	0	0	U6		ENSG00000252651	snRNA	RFAM:RF00026
ENSG00000223247	0	0	0	0.555756	2.59983	0	0	0	0.258244	0	0	1.51168	U2		ENSG00000223247	snRNA	RFAM:RF00004
ENSG00000252937	0	0	0	0	0	0	0	0	0	0	0	0	U6		ENSG00000252937	snRNA	RFAM:RF00026
ENSG00000239119	0	0	0	0	0	0	0	0	0	0	0	0	U7		ENSG00000239119	snRNA	RFAM:RF00066
ENSG00000240337	0	0	0	0	0	0	0	0	0	0	0	0	AC119038.1		ENSG00000240337	scRNA_pseudogene
ENSG00000212585	0	0	0	0	0	0	0	0	0	0	0	0	Y_RNA		ENSG00000212585	scRNA	RFAM:RF00019
ENSG00000242638	0	0	0	0	0	0	0	0	0	0	0	0	AC130003.1		ENSG00000242638	scRNA_pseudogene	RFAM:RF00017
MI0019111	0	0	0	0	0	0	0	0	0	0	0	0	hsa-mir-4444-2			miRNA	miRBase:MI0019111
MI0006657	0	0	0	0	0	0	0	0	0	0	0	0	hsa-mir-1324	100302212	ENSG00000221795	miRNA	miRBase:MI0006657
MI0015881	0	0	0	0	0	0	0	0	0	0	0	0	hsa-mir-4273	100422955		miRNA	miRBase:MI0015881
ENSG00000222883	0	0	0	0	0	0	0	0	0	0	0	0	Y_RNA		ENSG00000222883	scRNA	RFAM:RF00019
ENSG00000199520	0	0	0	0	0	0	0	0	0	0	0	0	U6		ENSG00000199520	snRNA	RFAM:RF00026
ENSG00000206891	0	0	0	0	0	0	0	0	0	0	0	0	U6		ENSG00000206891	snRNA	RFAM:RF00026
ENSG00000243957	0	0	0	0	0	0	0	0	0	0	0	0	AC117462.1		ENSG00000243957	scRNA_pseudogene	RFAM:RF00017
ENSG00000222574	0	0	0	0	0	0	0	0	0	0	0	0	7SK		ENSG00000222574	snRNA	RFAM:RF00100
ENSG00000240964	0	0	0	0	0	0	0	0	0	0	0	0	AC106718.1		ENSG00000240964	scRNA_pseudogene	RFAM:RF00017
MI0016430	0	0	0	0	0	0	0	0	0	0	0	0	hsa-mir-3923	100500877		miRNA	miRBase:MI0016430
ENSG00000240691	0	0	0	0	0	0	0	0	0	0	0	0	AC108690.1		ENSG00000240691	snoRNA_pseudogene	RFAM:RF00012
ENSG00000244240	0	0	0	0	0	0	0	0	0	0	0	0	AC068756.1		ENSG00000244240	scRNA_pseudogene
ENSG00000222389	0	0	0	0	0	0	0	0	0	0	0	0	U2		ENSG00000222389	snRNA	RFAM:RF00004
ENSG00000242947	0	0	0	0	0	0	0	0	0	0	0	0	AC129415.1		ENSG00000242947	snRNA_pseudogene	RFAM:RF00100
MI0019292	0	0	0	0	0	0	0	0	0	0	0	0	hsa-mir-5688			miRNA	miRBase:MI0019292
ENSG00000201410	0	0	0	0	0	0	0	0	0	0	0	0	snoZ40		ENSG00000201410	snoRNA	RFAM:RF00342
ENSG00000251773	0	0	0	0	0	0	0	0	0	0	0	0	U6		ENSG00000251773	snRNA	RFAM:RF00026
ENSG00000222934	0	0	0	0	0	0	0	0	0	0	0	0	7SK		ENSG00000222934	snRNA	RFAM:RF00100
MI0017442	0	0	0	0	0	0	0	0	0	0	0	0	hsa-mir-4795	100616161		miRNA	miRBase:MI0017442
ENSG00000242783	0	0	0	0	0	0	0	0	0	0	0	0	AC130885.1		ENSG00000242783	scRNA_pseudogene
ENSG00000200703	0	0	0	0	0	0	0	0	0	0	0	0	U6		ENSG00000200703	snRNA	RFAM:RF00026
ENSG00000221059	0	0	0	0	0	0	0	0	0	0	0	0	U6atac		ENSG00000221059	snRNA	RFAM:RF00619
ENSG00000207316	0	0	0	0	0	0	0	0	0	0	0	0	Y_RNA		ENSG00000207316	scRNA	RFAM:RF00019
ENSG00000212598	0	0	0	0	0	0	0	0	0	0	0	0	U3		ENSG00000212598	snoRNA	RFAM:RF00012
ENSG00000222490	0	0	0	0	0	0	0	0	0	0	0	0	U6		ENSG00000222490	snRNA	RFAM:RF00026
ENSG00000251727	0	0	0	0	0	0	0	0	0	0	0	0	U6		ENSG00000251727	snRNA	RFAM:RF00026
ENSG00000201339	0	0	0	0	0	0	0	0	0	0	0	0	Y_RNA		ENSG00000201339	scRNA	RFAM:RF00019
ENSG00000200366	0	0	0	0	0	0	0	0	0	0	0	0	U6		ENSG00000200366	snRNA	RFAM:RF00026
ENSG00000253062	0	0	0	0	0	0	0	0	0	0	0	0	U7		ENSG00000253062	snRNA	RFAM:RF00066
ENSG00000199286	0	0	0	0	0	0	0	0	0	0	0	0	U6		ENSG00000199286	snRNA	RFAM:RF00026
ENSG00000206712	0	0	0	0	0	0	0	0	0	0	0	0	U6		ENSG00000206712	snRNA	RFAM:RF00026
ENSG00000244423	0	0	0	0	0	0	0	0	0	0	0	0	AC106728.1		ENSG00000244423	snoRNA_pseudogene	RFAM:RF00012
ENSG00000207331	0	0	0	0	0	0	0	0	0	0	0	0	U6		ENSG00000207331	snRNA	RFAM:RF00026
ENSG00000252911	0	0	0	0	0	0	0	0	0	0	0	0	U7		ENSG00000252911	snRNA	RFAM:RF00066
MI0016428	0	0	0	0	0	0	0	0	0	0	0	0	hsa-mir-3921	100500859		miRNA	miRBase:MI0016428
ENSG00000238377	0	0	0	0	0	0	0	0	0	0	0	0	SNORD61		ENSG00000238377	snoRNA	RFAM:RF00270
ENSG00000252989	0	0	0	0	0	0	0	0	0	0	0	0	SNORA31		ENSG00000252989	snoRNA	RFAM:RF00322
ENSG00000201642	0	0	0	0	0	0	0	0	0	0	0	0	U6		ENSG00000201642	snRNA	RFAM:RF00026
ENSG00000238312	0	0	0	0	0	0	0	0	0	0	0	0	snoU13		ENSG00000238312	snoRNA	RFAM:RF01210
ENSG00000201554	0	0	0	0	0	0	0	0	0	0	0	0	Y_RNA		ENSG00000201554	scRNA	RFAM:RF00019
ENSG00000238525	0	0	0	0	0	0	0	0	0	0	0	0	snoU13		ENSG00000238525	snoRNA	RFAM:RF01210
ENSG00000252348	0	0	0	0	0	0	0	0	0	0	0	0	U6		ENSG00000252348	snRNA	RFAM:RF00026
ENSG00000212319	0	0	0	0	0	0	0	0	0	0	0	0	Y_RNA		ENSG00000212319	scRNA	RFAM:RF00019
ENSG00000201511	0	0	0	0.555756	0	0	0	0	0	0	0	0	Y_RNA		ENSG00000201511	scRNA	RFAM:RF00019
ENSG00000201121	0	0	0	0	0	0	0	0	0	0	0	0	Y_RNA		ENSG00000201121	scRNA	RFAM:RF00019
ENSG00000202177	0	0	0	0	0	0	0	0	0	0	0	0	Y_RNA		ENSG00000202177	scRNA	RFAM:RF00019
ENSG00000201065	0	0	0	0	0	0	0	0	0	0	0	0	U6		ENSG00000201065	snRNA	RFAM:RF00026
ENSG00000201922	0	0	0	0	0	0	0	0	0	0	0	0	U1		ENSG00000201922	snRNA	RFAM:RF00003
MI0016752	0	0	0	0	0	0	0	0	0	0	0	0	hsa-mir-548ab	100616336		miRNA	miRBase:MI0016752
ENSG00000243803	0	0.913527	0	0	0	0	0	0	0	0	0	0	TRNAE27P		ENSG00000243803	tRNA_pseudogene
chr3.trna10	0	0.913527	0	0	0	0	0	0	0	0	0	0	trna10			tRNA
ENSG00000241816	0	0	0	0	0	0	0	0	0	0	0	0	AC012154.1		ENSG00000241816	snRNA_pseudogene	RFAM:RF00100
ENSG00000200610	0	0	0	0	0	0	0	0	0	0	0	0	Y_RNA		ENSG00000200610	scRNA	RFAM:RF00019
ENSG00000200361	0	0	0	0	0	1.28627	0	0	0	0	0	0	Y_RNA		ENSG00000200361	scRNA	RFAM:RF00019
chr3.trna9	0	0	0	0	0	0	0	0	0	0	0	0	trna9			tRNA
ENSG00000252626	0	0	0	0	0	0	0	0	0	0	0	0	U6		ENSG00000252626	snRNA	RFAM:RF00026
ENSG00000202379	0	0	0	0	0	0	0	0	0	0	0	0	SNORA70		ENSG00000202379	snoRNA	RFAM:RF00156
ENSG00000221633	0	0	0	0	0	0	0	0	0	0	0	0	U3		ENSG00000221633	snoRNA	RFAM:RF00012
ENSG00000252889	0	0	0	0	0	0	0	0	0	0	0	0	U6		ENSG00000252889	snRNA	RFAM:RF00026
MI0016788	0	0	0	0	0	0	0	0	0	0	0	0	hsa-mir-4445	100616129		miRNA	miRBase:MI0016788
ENSG00000221206	0	0	0	0	0	0	0	0	0	0	0	0	U6atac		ENSG00000221206	snRNA	RFAM:RF00619
ENSG00000201426	0	0	0	0	0	0	0	0	0	0	0	0	Y_RNA		ENSG00000201426	scRNA	RFAM:RF00019
ENSG00000243351	0	0	0	0	0	0	0	0	0	0	0	0	AC060225.1		ENSG00000243351	snoRNA_pseudogene	RFAM:RF00012
MI0003573	0	0	0	0	0	0	0	0	0	0	0	0	hsa-mir-567	693152	ENSG00000207940	miRNA	miRBase:MI0003573
ENSG00000253076	0	0	0	0	0	0	0	0	0	0	0	0	SNORD112		ENSG00000253076	snoRNA	RFAM:RF01169
MI0016789	0	0	0	0	0	0	0	0	0	0	0	0	hsa-mir-4446	100616476		miRNA	miRBase:MI0016789
ENSG00000241529	0.535525	1.04176	-3.47485	0.186487	1.14309	0.736426	-1.90836	-2.07606	-0.391133	0.86793	-0.186487	-1.47112	AC055740.1		ENSG00000241529	scRNA_pseudogene	RFAM:RF00017
MI0003574	0	0	0	0	0	0	0	0	0	0	0	0	hsa-mir-568	693153	ENSG00000207770	miRNA	miRBase:MI0003574
MI0017443	0	0	0	0	0	0	0	0	0	0	0	0	hsa-mir-4796	100616166		miRNA	miRBase:MI0017443
ENSG00000243359	0	0	0	0	0	0	0	0	0	0	0	0	AC012598.1		ENSG00000243359	scRNA_pseudogene	RFAM:RF00017
ENSG00000241156	0	0	0	0	0	0	0	0	0	0	0	0	AC078784.1		ENSG00000241156	scRNA_pseudogene	RFAM:RF00017
MI0016790	0	0	0	0	0	0	0	0	0	0	0	0	hsa-mir-4447	100616485		miRNA	miRBase:MI0016790
ENSG00000200372	0	0	0	0	0	0	0	0	0	0	0	0	RNU5E-8P		ENSG00000200372	snRNA	RFAM:RF00020
ENSG00000206889	0	0	0	0	0	0	0	0	0	0	0	0	U6		ENSG00000206889	snRNA	RFAM:RF00026
ENSG00000207310	0	0	0	0	0	0	0	0	0	0	0	0	U6		ENSG00000207310	snRNA	RFAM:RF00026
ENSG00000244308	0	0	0	0	0	0	0	0	0	0	0	0	AC092910.2		ENSG00000244308	scRNA_pseudogene	RFAM:RF00017
ENSG00000244139	0	0	0	0	0	0	0	0	0	0	0	0	AC092910.1		ENSG00000244139	scRNA_pseudogene	RFAM:RF00017
ENSG00000206721	1.53283	0	0	0	0	0	0	0	0	0	0	0	Y_RNA		ENSG00000206721	scRNA	RFAM:RF00019
MI0000240	0	0	0	0	0	0	0	0	0	0	0	0	hsa-mir-198	406975		miRNA	miRBase:MI0000240
MI0019282	0	0	0	0	0	0	0	0	0	0	0	0	hsa-mir-5682			miRNA	miRBase:MI0019282
ENSG00000238670	0	0	0	0	0	0	0	0	0	0	0	0	snoU13		ENSG00000238670	snoRNA	RFAM:RF01210
ENSG00000243544	0	0	0	0	0	0	0	0	0	0	0	0	AC133750.1		ENSG00000243544	scRNA_pseudogene	RFAM:RF00017
ENSG00000222057	0	0	0	0	0	0	0	0	0	0	0	0	U4		ENSG00000222057	snRNA	RFAM:RF00015
ENSG00000202388	0	0	0	0	0	0	0	0	0	0	0	0	Y_RNA		ENSG00000202388	scRNA	RFAM:RF00019
ENSG00000252170	0	0	0	0	0	0	0	0	0	0	0	0	SNORD112		ENSG00000252170	snoRNA	RFAM:RF01169
ENSG00000238480	0	0	0	0	0	0	0	0	0	0	0	0	snoU13		ENSG00000238480	snoRNA	RFAM:RF01210
ENSG00000207002	0	0	0	0	0	0	0	0	0	0	0	0	SNORA5		ENSG00000207002	snoRNA	RFAM:RF00392
MI0017868	0	0	0	0	0	0	0	0	0	0	0	0	hsa-mir-5002			miRNA	miRBase:MI0017868
ENSG00000252751	0	0	0	0	0	0	0	0	0	0	0	0	U6		ENSG00000252751	snRNA	RFAM:RF00026
MI0014159	0	0	0	0	0	0	0	0	0	0	0	0	hsa-mir-544b	100422864		miRNA	miRBase:MI0014159
ENSG00000199327	0	0	0	0	0	0	0	0	0	0	0	0	U6		ENSG00000199327	snRNA	RFAM:RF00026
MI0017981	0	0	0	0	0	0	0	0	0	0	0	0	hsa-mir-5092			miRNA	miRBase:MI0017981
ENSG00000252953	0	0	0	0	0	0	0	0	0	0	0	0	U6		ENSG00000252953	snRNA	RFAM:RF00026
ENSG00000238992	0	0	0	0	0	0	0	0	0	0	0	0	snoU13		ENSG00000238992	snoRNA	RFAM:RF01210
ENSG00000201800	-0.487055	1.21557	-0.0379951	-0.464125	-2.01988	0.266387	0.206561	1.94575	-2.01988	0.0379951	0.665402	-2.01988	Y_RNA		ENSG00000201800	scRNA	RFAM:RF00019
ENSG00000252965	0	0	0	0	0	0	0	0	0	0	0	0	Y_RNA		ENSG00000252965	scRNA	RFAM:RF00019
chr3.trna8	0	0	0	0	0	0	0	0	0	0	0	0	trna8			tRNA
MI0006421	0	0	0	0	0	0	0	0	0	0	0	0	hsa-mir-548i-1	100313775	ENSG00000221737	miRNA	miRBase:MI0006421
ENSG00000201976	0	0	0	0	0	0	0	0	0	0	0	0	U1		ENSG00000201976	snRNA	RFAM:RF00003
ENSG00000212556	0	0	0	0	0	0	0	0	0	0	0	0	Y_RNA		ENSG00000212556	scRNA	RFAM:RF00019
ENSG00000201288	0	0	0	0	0	0	0	0	0	0	0	0	U6		ENSG00000201288	snRNA	RFAM:RF00026
ENSG00000222627	0.685529	-0.156162	0.497159	-1.51393	0.530137	-2.06969	-2.06969	-2.06969	1.35848	0.158112	0.156162	-2.06969	U2		ENSG00000222627	snRNA	RFAM:RF00004
ENSG00000212344	0	0	0	0	0	0	0	0	0	0	0	0	U6		ENSG00000212344	snRNA	RFAM:RF00026
MI0006437	0	0	0	0	0	0	0	0	0	0	0	0	hsa-mir-1280	100302200	ENSG00000221067	miRNA	miRBase:MI0006437
ENSG00000242024	0	0	0	0	0	0	0	0	0	0	0	0	AC079945.1		ENSG00000242024	scRNA_pseudogene
ENSG00000207130	0	0	0	0	0	0	0	0	0.258244	0.0578757	0	0	SNORA24		ENSG00000207130	snoRNA	RFAM:RF00399
ENSG00000244232	0	0	0	1.55576	0	1.28627	0	0	0	0	0	0	AC117508.1		ENSG00000244232	scRNA_pseudogene	RFAM:RF00017
ENSG00000252435	0	0	0	0	0	0	0	0	0	0	0	0	snoU13		ENSG00000252435	snoRNA	RFAM:RF01210
ENSG00000238874	0	0	0	0	0	0	0	0	0	0	0	0	snoU13		ENSG00000238874	snoRNA	RFAM:RF01210
ENSG00000207088	-0.148716	-0.137248	0.454673	-0.794579	2.07261	0.627811	0.533219	0.137248	-0.792531	-0.501046	0.514926	-1.15443	SNORA7B		ENSG00000207088	snoRNA	RFAM:RF00409
ENSG00000239437	0.576256	1.6574	-0.974684	0.406541	-0.356744	-0.670302	-0.730128	-0.575902	0.761106	0.745162	0.356744	-0.366888	AC023162.1		ENSG00000239437	scRNA_pseudogene	RFAM:RF00017
ENSG00000202412	0	0	0	0	0	0	0	0	0	0	0.810813	0	Y_RNA		ENSG00000202412	scRNA	RFAM:RF00019
ENSG00000252786	0	0	0	0	0	0	0	0	0	0	0	0	U6		ENSG00000252786	snRNA	RFAM:RF00026
ENSG00000222783	0	0	0	0	0	0	0	0	0	0	0	0	7SK		ENSG00000222783	snRNA	RFAM:RF00100
ENSG00000252894	0	0	0	0	0	0	0	0	0	0	0	0	Y_RNA		ENSG00000252894	scRNA	RFAM:RF00019
ENSG00000201550	0	0	0	0	0	0	0	0	0	0	0	0	U6		ENSG00000201550	snRNA	RFAM:RF00026
ENSG00000207074	1.53283	0	0	0	0	0	0	0	1.25824	1.64284	0	0	SNORA58		ENSG00000207074	snoRNA	RFAM:RF00418
MI0019312	0	0	0	0	0	0	0	0	0	0	0	0	hsa-mir-5704			miRNA	miRBase:MI0019312
chr3.trna7	3.13385	-0.814011	-0.814011	0.741745	6.48625	0.472257	1.73436	-0.814011	2.0292	-0.814011	-0.814011	-0.472257	trna7			tRNA
chr3.trna6	0	0	0	0.555756	2.59983	1.28627	0	0	0.258244	0	0	0.663682	trna6			tRNA
ENSG00000238701	0	0	0	0	0	0	0	0	0	0	0	0	snoU13		ENSG00000238701	snoRNA	RFAM:RF01210
ENSG00000201827	0	0	0	0	0	0	0	0	0	0	0	0	SNORA33		ENSG00000201827	snoRNA	RFAM:RF00438
ENSG00000252641	0	0	0	0	0	0	0	0	0	0	0	0	U6		ENSG00000252641	snRNA	RFAM:RF00026
MI0017435	0	0	0	0	0	0	0	0	0	0	0	0	hsa-mir-4788	100616281		miRNA	miRBase:MI0017435
ENSG00000253087	0	0	0	0	0	0	0	0	0	0	0	0	U6		ENSG00000253087	snRNA	RFAM:RF00026
ENSG00000253004	0	0	0	0	0	0	0	0	0	0	0	0	U8		ENSG00000253004	snoRNA	RFAM:RF00096
ENSG00000200571	0	0	0	0	0	0	0	0	0	0	0	0	U6		ENSG00000200571	snRNA	RFAM:RF00026
ENSG00000251708	0	0	0	0	0	0	0	0	0	0	0	0	U7		ENSG00000251708	snRNA	RFAM:RF00066
ENSG00000252914	0	0	0	0	0	0	0	0	0	0	0	0	U6		ENSG00000252914	snRNA	RFAM:RF00026
ENSG00000252245	0	0	0	0	0	0	0	0	0	0	0	0	U6		ENSG00000252245	snRNA	RFAM:RF00026
ENSG00000201600	0	0	0	0	0	0	0	0	0	0	0	0	7SK		ENSG00000201600	snRNA	RFAM:RF00100
[truncated: 5,769 more rows]

## Sheet: Oneway Anova All
Gene ID	p	FC ([Cen] vs [UI])	Log FC ([Cen] vs [UI])	FC (abs) ([Cen] vs [UI])	Regulation ([Cen] vs [UI])	FC ([Cen] vs [WT])	Log FC ([Cen] vs [WT])	FC (abs) ([Cen] vs [WT])	Regulation ([Cen] vs [WT])	FC ([UI] vs [WT])	Log FC ([UI] vs [WT])	FC (abs) ([UI] vs [WT])	Regulation ([UI] vs [WT])	Accession	Entrez ID	Ensembl ID	Gene Type	DB Refs
ENSG00000221462	1.12194e-05	1.8022	0.849758	1.8022	up	1.73303	0.793295	1.73303	up	-1.03991	-0.0564626	1.03991	down	SNORA76		ENSG00000221462	snoRNA	RFAM:RF00407
ENSG00000223336	0.000144278	5.69912	2.51074	5.69912	up	1.29718	0.375375	1.29718	up	-4.39348	-2.13536	4.39348	down	RNU2-6P		ENSG00000223336	snRNA	RFAM:RF00004
chr6.trna96	0.000187403	5.38983	2.43024	5.38983	up	2.65934	1.41107	2.65934	up	-2.02676	-1.01917	2.02676	down	trna96			tRNA
ENSG00000240853	0.000432629	1.99446	0.995998	1.99446	up	1.88814	0.916968	1.88814	up	-1.05631	-0.07903	1.05631	down	AL160271.1		ENSG00000240853	scRNA_pseudogene	RFAM:RF00017
ENSG00000208883	0.000846355	2.37183	1.246	2.37183	up	2.34816	1.23153	2.34816	up	-1.01008	-0.0144689	1.01008	down	SNORD96B		ENSG00000208883	snoRNA	RFAM:RF00055
ENSG00000199677	0.000908619	4.88541	2.28848	4.88541	up	2.90701	1.53954	2.90701	up	-1.68056	-0.748943	1.68056	down	Y_RNA		ENSG00000199677	scRNA	RFAM:RF00019
ENSG00000206775	0.00156758	-1.59803	-0.676292	1.59803	down	-1.59954	-0.677655	1.59954	down	-1.00095	-0.0013628	1.00095	down	SNORD37		ENSG00000206775	snoRNA	RFAM:RF00440
chr6.trna13	0.00321179	2.38341	1.25303	2.38341	up	1.88127	0.911706	1.88127	up	-1.26692	-0.341324	1.26692	down	trna13			tRNA
MI0016080	0.00350704	-11.7501	-3.5546	11.7501	down	-1.71037	-0.774311	1.71037	down	6.8699	2.78029	6.8699	up	hsa-mir-3679	100500878		miRNA	miRBase:MI0016080
ENSG00000251791	0.00362381	3.41023	1.76987	3.41023	up	2.79245	1.48153	2.79245	up	-1.22123	-0.28834	1.22123	down	SCARNA6		ENSG00000251791	snoRNA	RFAM:RF00478
chr1.trna82	0.00719841	-3.86169	-1.94923	3.86169	down	1.45779	0.543782	1.45779	up	5.62952	2.49301	5.62952	up	trna82			tRNA
MI0003778	0.00891332	-4.18924	-2.06669	4.18924	down	-1	0	1	down	4.18924	2.06669	4.18924	up	hsa-mir-320c-1	100313882	ENSG00000221493	miRNA	miRBase:MI0003778
chr15.trna4	0.0101729	1.65417	0.726109	1.65417	up	-2.18206	-1.12569	2.18206	down	-3.6095	-1.8518	3.6095	down	trna4			tRNA
ENSG00000202459	0.0104127	2.54869	1.34976	2.54869	up	1.70613	0.770728	1.70613	up	-1.49384	-0.57903	1.49384	down	Y_RNA		ENSG00000202459	scRNA	RFAM:RF00019
ENSG00000221491	0.0107561	-5.08226	-2.34547	5.08226	down	-1.618	-0.694213	1.618	down	3.14107	1.65126	3.14107	up	SNORA34		ENSG00000221491	snoRNA	RFAM:RF00410
chr6.trna47	0.0119318	1.52023	0.604286	1.52023	up	1.52023	0.604286	1.52023	up	-1	0	1	down	trna47			tRNA
ENSG00000199932	0.0135919	1.81855	0.862792	1.81855	up	1.81855	0.862792	1.81855	up	-1	0	1	down	RNU1-18P		ENSG00000199932	snRNA	RFAM:RF00003
ENSG00000199293	0.0137189	13.1976	3.7222	13.1976	up	2.44752	1.29132	2.44752	up	-5.39223	-2.43088	5.39223	down	SNORA21		ENSG00000199293	snoRNA	RFAM:RF00412
ENSG00000223001	0.0140031	5.95428	2.57393	5.95428	up	1.89733	0.92397	1.89733	up	-3.13825	-1.64996	3.13825	down	U2		ENSG00000223001	snRNA	RFAM:RF00004
chr15.trna7	0.0147785	-3.16629	-1.66279	3.16629	down	-1.01216	-0.0174311	1.01216	down	3.12827	1.64536	3.12827	up	trna7			tRNA
MI0006433	0.0147894	-5.94063	-2.57062	5.94063	down	-1.05039	-0.0709316	1.05039	down	5.65561	2.49968	5.65561	up	hsa-mir-1292	100302138	ENSG00000221062	miRNA	miRBase:MI0006433
ENSG00000212534	0.015292	-3.28645	-1.71653	3.28645	down	-3.49649	-1.80591	3.49649	down	-1.06391	-0.0893755	1.06391	down	SNORD70		ENSG00000212534	snoRNA	RFAM:RF00575
ENSG00000212283	0.0159404	-1.7703	-0.823992	1.7703	down	1.06407	0.0895988	1.06407	up	1.88373	0.913591	1.88373	up	SNORD89		ENSG00000212283	snoRNA	RFAM:RF00578
chr6.trna80	0.0162909	-4.7286	-2.24141	4.7286	down	1.4737	0.559443	1.4737	up	6.96855	2.80086	6.96855	up	trna80			tRNA
chr11.trna11	0.0171774	-1.44822	-0.534276	1.44822	down	2.94122	1.55641	2.94122	up	4.25952	2.09069	4.25952	up	trna11			tRNA
ENSG00000199437	0.0171944	-2.5531	-1.35225	2.5531	down	1.10859	0.148725	1.10859	up	2.83035	1.50098	2.83035	up	SNORA43		ENSG00000199437	snoRNA	RFAM:RF00416
ENSG00000209582	0.0185119	1.89203	0.919931	1.89203	up	3.14245	1.65189	3.14245	up	1.6609	0.731961	1.6609	up	SNORA48		ENSG00000209582	snoRNA	RFAM:RF00554
ENSG00000207201	0.0187383	5.24972	2.39224	5.24972	up	3.45704	1.78954	3.45704	up	-1.51856	-0.602703	1.51856	down	U1		ENSG00000207201	snRNA	RFAM:RF00003
chr6.trna72	0.0192457	4.53229	2.18024	4.53229	up	1.37285	0.457173	1.37285	up	-3.30137	-1.72307	3.30137	down	trna72			tRNA
ENSG00000206805	0.020364	3.20481	1.68024	3.20481	up	2.74151	1.45497	2.74151	up	-1.169	-0.225271	1.169	down	Y_RNA		ENSG00000206805	scRNA	RFAM:RF00019
chr3.trna11	0.021808	1.80786	0.854286	1.80786	up	1.70391	0.768848	1.70391	up	-1.06101	-0.0854385	1.06101	down	trna11			tRNA
chr7.trna3	0.0218557	4.91825	2.29815	4.91825	up	1.70568	0.770348	1.70568	up	-2.88345	-1.5278	2.88345	down	trna3			tRNA
chr16.trna27	0.0222272	1.84523	0.883802	1.84523	up	1.94003	0.956082	1.94003	up	1.05138	0.0722803	1.05138	up	trna27			tRNA
ENSG00000208506	0.0225956	2.47951	1.31006	2.47951	up	7.00325	2.80803	7.00325	up	2.82445	1.49797	2.82445	up	RNU4ATAC		ENSG00000208506	snRNA	RFAM:RF00618
MI0000077	0.0226646	-5.15901	-2.36709	5.15901	down	-2.20758	-1.14247	2.20758	down	2.33695	1.22463	2.33695	up	hsa-mir-21	406991	ENSG00000199004	miRNA	miRBase:MI0000077
chr17.trna42	0.0235357	3.69148	1.8842	3.69148	up	2.53801	1.3437	2.53801	up	-1.45448	-0.540503	1.45448	down	trna42			tRNA
ENSG00000206872	0.023633	-1.15767	-0.211221	1.15767	down	1.61208	0.68892	1.61208	up	1.86625	0.900141	1.86625	up	SNORD62A		ENSG00000206872	snoRNA	RFAM:RF00153
ENSG00000206727	0.0236706	1.1048	0.143781	1.1048	up	-3.23832	-1.69524	3.23832	down	-3.57768	-1.83902	3.57768	down	SNORD116-9		ENSG00000206727	snoRNA	RFAM:RF00108
ENSG00000243046	0.0246425	1.52023	0.604286	1.52023	up	1.3979	0.483263	1.3979	up	-1.08751	-0.121024	1.08751	down	AC006017.1		ENSG00000243046	scRNA_pseudogene
ENSG00000252723	0.0255656	2.86318	1.51762	2.86318	up	2.41407	1.27147	2.41407	up	-1.18604	-0.246148	1.18604	down	U6		ENSG00000252723	snRNA	RFAM:RF00026
ENSG00000251733	0.0263709	3.52295	1.81679	3.52295	up	4.79184	2.26058	4.79184	up	1.36018	0.443795	1.36018	up	SCARNA8		ENSG00000251733	snoRNA	RFAM:RF00286
MI0003776	0.0268816	3.8592	1.9483	3.8592	up	2.65492	1.40867	2.65492	up	-1.45361	-0.539636	1.45361	down	hsa-mir-320b-1	100313823	ENSG00000211543	miRNA	miRBase:MI0003776
ENSG00000207051	0.0281123	4.42811	2.14669	4.42811	up	1.30661	0.38583	1.30661	up	-3.389	-1.76086	3.389	down	SNORA27		ENSG00000207051	snoRNA	RFAM:RF00443
chr6.trna100	0.0288272	4.90639	2.29466	4.90639	up	1.38472	0.469593	1.38472	up	-3.54324	-1.82507	3.54324	down	trna100			tRNA
ENSG00000200354	0.0310659	3.7458	1.90527	3.7458	up	3.0813	1.62354	3.0813	up	-1.21565	-0.281733	1.21565	down	SNORA71D		ENSG00000200354	snoRNA	RFAM:RF00056
ENSG00000207340	0.0354417	11.4374	3.51569	11.4374	up	1.07613	0.105848	1.07613	up	-10.6283	-3.40984	10.6283	down	U1		ENSG00000207340	snRNA	RFAM:RF00003
ENSG00000253051	0.036144	2.46423	1.30114	2.46423	up	6.10352	2.60964	6.10352	up	2.47685	1.3085	2.47685	up	SNORA31		ENSG00000253051	snoRNA	RFAM:RF00322
ENSG00000201998	0.0378674	4.88472	2.28828	4.88472	up	4.59632	2.20048	4.59632	up	-1.06275	-0.0877973	1.06275	down	SNORA23		ENSG00000201998	snoRNA	RFAM:RF00319
ENSG00000251790	0.0379835	4.80342	2.26406	4.80342	up	1.70058	0.766024	1.70058	up	-2.82458	-1.49804	2.82458	down	SCARNA16		ENSG00000251790	snoRNA	RFAM:RF00424
chr17.trna9	0.0381879	-3.16561	-1.66248	3.16561	down	1.51299	0.597406	1.51299	up	4.78954	2.25989	4.78954	up	trna9			tRNA
ENSG00000206609	0.0394049	-5.95914	-2.57511	5.95914	down	-1.3352	-0.417055	1.3352	down	4.46311	2.15805	4.46311	up	SNORD116-11		ENSG00000206609	snoRNA	RFAM:RF00108
ENSG00000221182	0.0406529	4.66707	2.22252	4.66707	up	1.04994	0.0703129	1.04994	up	-4.44507	-2.15221	4.44507	down	SNORD98		ENSG00000221182	snoRNA	RFAM:RF00607
ENSG00000207496	0.0408339	-3.67037	-1.87592	3.67037	down	-1.65846	-0.729847	1.65846	down	2.21311	1.14608	2.21311	up	SNORA7A		ENSG00000207496	snoRNA	RFAM:RF00409
ENSG00000201365	0.040872	1.94667	0.961006	1.94667	up	1.94687	0.961154	1.94687	up	1.0001	0.000147801	1.0001	up	Y_RNA		ENSG00000201365	scRNA	RFAM:RF00019
ENSG00000238505	0.0409573	-1.71135	-0.775136	1.71135	down	-2.92014	-1.54604	2.92014	down	-1.70633	-0.770901	1.70633	down	SNORD11B		ENSG00000238505	snoRNA	RFAM:RF01182
ENSG00000252481	0.0411355	2.98941	1.57986	2.98941	up	1.11815	0.161112	1.11815	up	-2.67353	-1.41875	2.67353	down	SCARNA13		ENSG00000252481	snoRNA	RFAM:RF00231
MI0016051	0.0412532	-4.70931	-2.23551	4.70931	down	-2.44693	-1.29097	2.44693	down	1.92458	0.94454	1.92458	up	hsa-mir-3651	100500918		miRNA	miRBase:MI0016051
ENSG00000243847	0.0415005	-1	0	1	down	-1.09847	-0.135493	1.09847	down	-1.09847	-0.135493	1.09847	down	AC066692.2		ENSG00000243847	scRNA_pseudogene	RFAM:RF00017
ENSG00000207487	0.0423407	-1.85578	-0.892026	1.85578	down	1.52228	0.606232	1.52228	up	2.82501	1.49826	2.82501	up	SNORD22		ENSG00000207487	snoRNA	RFAM:RF00099
ENSG00000212569	0.0427899	1.81855	0.862792	1.81855	up	1.81855	0.862792	1.81855	up	-1	0	1	down	Y_RNA		ENSG00000212569	scRNA	RFAM:RF00019
ENSG00000206975	0.0437472	1.63695	0.711006	1.63695	up	1.63711	0.711154	1.63711	up	1.0001	0.000147801	1.0001	up	U6		ENSG00000206975	snRNA	RFAM:RF00026
ENSG00000207063	0.0439398	-4.24705	-2.08646	4.24705	down	-1.09971	-0.137129	1.09971	down	3.86196	1.94933	3.86196	up	SNORD116-1		ENSG00000207063	snoRNA	RFAM:RF00108
ENSG00000199291	0.0454431	1.38663	0.47158	1.38663	up	1.73303	0.793295	1.73303	up	1.24982	0.321715	1.24982	up	Y_RNA		ENSG00000199291	scRNA	RFAM:RF00019
ENSG00000199574	0.0455173	-3.64609	-1.86635	3.64609	down	-3.40414	-1.76729	3.40414	down	1.07107	0.099059	1.07107	up	SNORD18C		ENSG00000199574	snoRNA	RFAM:RF00093
ENSG00000207427	0.0486822	2.74663	1.45766	2.74663	up	6.12109	2.61379	6.12109	up	2.22859	1.15613	2.22859	up	SNORA51		ENSG00000207427	snoRNA	RFAM:RF00432
ENSG00000239183	0.0491019	-4.43572	-2.14917	4.43572	down	-2.32238	-1.21561	2.32238	down	1.90999	0.933563	1.90999	up	SNORA84		ENSG00000239183	snoRNA	RFAM:RF01229
ENSG00000239195	0.0497186	-1.47305	-0.55881	1.47305	down	-1.33389	-0.415641	1.33389	down	1.10433	0.14317	1.10433	up	SNORD5		ENSG00000239195	snoRNA	RFAM:RF01161
ENSG00000199245	0.049738	1.81855	0.862792	1.81855	up	1.81855	0.862792	1.81855	up	-1	0	1	down	Y_RNA		ENSG00000199245	scRNA	RFAM:RF00019

## Sheet: Sign FC-Up UI vs Cen
Gene ID	FC ([UI] vs [Cen])	Log FC ([UI] vs [Cen])	FC (abs) ([UI] vs [Cen])	Regulation ([UI] vs [Cen])	Accession	Entrez ID	Ensembl ID	Gene Type	DB Refs
MI0016080	11.7501	3.5546	11.7501	up	hsa-mir-3679	100500878		miRNA	miRBase:MI0016080
ENSG00000206609	5.95914	2.57511	5.95914	up	SNORD116-11		ENSG00000206609	snoRNA	RFAM:RF00108
MI0006433	5.94063	2.57062	5.94063	up	hsa-mir-1292	100302138	ENSG00000221062	miRNA	miRBase:MI0006433
MI0000077	5.15901	2.36709	5.15901	up	hsa-mir-21	406991	ENSG00000199004	miRNA	miRBase:MI0000077
ENSG00000221491	5.08226	2.34547	5.08226	up	SNORA34		ENSG00000221491	snoRNA	RFAM:RF00410
chr6.trna80	4.7286	2.24141	4.7286	up	trna80			tRNA
MI0016051	4.70931	2.23551	4.70931	up	hsa-mir-3651	100500918		miRNA	miRBase:MI0016051
ENSG00000239183	4.43572	2.14917	4.43572	up	SNORA84		ENSG00000239183	snoRNA	RFAM:RF01229
ENSG00000207063	4.24705	2.08646	4.24705	up	SNORD116-1		ENSG00000207063	snoRNA	RFAM:RF00108
MI0003778	4.18924	2.06669	4.18924	up	hsa-mir-320c-1	100313882	ENSG00000221493	miRNA	miRBase:MI0003778
chr1.trna82	3.86169	1.94923	3.86169	up	trna82			tRNA
ENSG00000207496	3.67037	1.87592	3.67037	up	SNORA7A		ENSG00000207496	snoRNA	RFAM:RF00409
ENSG00000199574	3.64609	1.86635	3.64609	up	SNORD18C		ENSG00000199574	snoRNA	RFAM:RF00093
ENSG00000212534	3.28645	1.71653	3.28645	up	SNORD70		ENSG00000212534	snoRNA	RFAM:RF00575
chr15.trna7	3.16629	1.66279	3.16629	up	trna7			tRNA
chr17.trna9	3.16561	1.66248	3.16561	up	trna9			tRNA
ENSG00000199437	2.5531	1.35225	2.5531	up	SNORA43		ENSG00000199437	snoRNA	RFAM:RF00416
ENSG00000207487	1.85578	0.892026	1.85578	up	SNORD22		ENSG00000207487	snoRNA	RFAM:RF00099
ENSG00000212283	1.7703	0.823992	1.7703	up	SNORD89		ENSG00000212283	snoRNA	RFAM:RF00578
ENSG00000238505	1.71135	0.775136	1.71135	up	SNORD11B		ENSG00000238505	snoRNA	RFAM:RF01182
ENSG00000206775	1.59803	0.676292	1.59803	up	SNORD37		ENSG00000206775	snoRNA	RFAM:RF00440
ENSG00000239195	1.47305	0.55881	1.47305	up	SNORD5		ENSG00000239195	snoRNA	RFAM:RF01161
chr11.trna11	1.44822	0.534276	1.44822	up	trna11			tRNA

## Sheet: Sign FC-Up WT vs Cen
Gene ID	FC ([WT] vs [Cen])	Log FC ([WT] vs [Cen])	FC (abs) ([WT] vs [Cen])	Regulation ([WT] vs [Cen])	Accession	Entrez ID	Ensembl ID	Gene Type	DB Refs
ENSG00000212534	3.49649	1.80591	3.49649	up	SNORD70		ENSG00000212534	snoRNA	RFAM:RF00575
ENSG00000199574	3.40414	1.76729	3.40414	up	SNORD18C		ENSG00000199574	snoRNA	RFAM:RF00093
ENSG00000206727	3.23832	1.69524	3.23832	up	SNORD116-9		ENSG00000206727	snoRNA	RFAM:RF00108
ENSG00000238505	2.92014	1.54604	2.92014	up	SNORD11B		ENSG00000238505	snoRNA	RFAM:RF01182
MI0016051	2.44693	1.29097	2.44693	up	hsa-mir-3651	100500918		miRNA	miRBase:MI0016051
ENSG00000239183	2.32238	1.21561	2.32238	up	SNORA84		ENSG00000239183	snoRNA	RFAM:RF01229
MI0000077	2.20758	1.14247	2.20758	up	hsa-mir-21	406991	ENSG00000199004	miRNA	miRBase:MI0000077
chr15.trna4	2.18206	1.12569	2.18206	up	trna4			tRNA
MI0016080	1.71037	0.774311	1.71037	up	hsa-mir-3679	100500878		miRNA	miRBase:MI0016080
ENSG00000207496	1.65846	0.729847	1.65846	up	SNORA7A		ENSG00000207496	snoRNA	RFAM:RF00409
ENSG00000221491	1.618	0.694213	1.618	up	SNORA34		ENSG00000221491	snoRNA	RFAM:RF00410
ENSG00000206775	1.59954	0.677655	1.59954	up	SNORD37		ENSG00000206775	snoRNA	RFAM:RF00440
ENSG00000206609	1.3352	0.417055	1.3352	up	SNORD116-11		ENSG00000206609	snoRNA	RFAM:RF00108
ENSG00000239195	1.33389	0.415641	1.33389	up	SNORD5		ENSG00000239195	snoRNA	RFAM:RF01161
